# Supplementary material for: Soft magnetic hysteresis in a dysprosium amide–alkene complex up to 100 kelvin
Source: Nature. 2025 Jun 25;643(8070):125–9. doi: 10.1038/s41586-025-09138-0 (PMC12221970; doi:10.1038/s41586-025-09138-0)
Supplement: Supplementary file 3 — Source Data Figs. 2 and 3 and Source Data Extended Data Figs. 1–9 [file 41586_2025_9138_MOESM3_ESM.xlsx]

## Sheet: 2a
Minor XRD component:								Major XRD component:								DFT optimised geometry:
Initial state	Final state	Relative transition probability		State	Energy	< J_z >		Initial state	Final state	Relative transition probability		State	Energy	< J_z >		Initial state	Final state	Relative transition probability		State	Energy	< J_z >
					(cm^-1)								(cm^-1)								(cm^-1)
1	3	0.999357		1	0	-7.49		1	3	0.999607		1	0	-7.49527		1	3	0.999209		1	0	-7.48962
2	0	0.998643		2	0.001	7.49		2	0	0.999238		2	0.000775873	7.49527		2	0	0.998361		2	0.000733018	7.48962
3	5	0.995964		3	523.634	-6.475		3	5	0.999104		3	691.38	-6.49382		3	5	0.994069		3	523.634	-6.4754
4	2	0.994986		4	523.635	6.475		4	2	0.999145		4	691.381	6.49382		4	2	0.99262		4	523.635	6.4754
5	7	0.96954		5	996.518	-5.433		5	7	0.993426		5	1352.74	-5.49013		5	7	0.967327		5	996.518	-5.43275
5	9	0.0228501		6	996.518	5.433		6	4	0.992033		6	1352.74	5.49013		5	9	0.0221248		6	996.518	5.43275
6	4	0.966002		7	1358.02	-4.26		7	8	0.0389096		7	1880.92	-4.46273		6	4	0.965915		7	1358.02	-4.26022
7	8	0.0209749		8	1358.02	4.26		7	9	0.855506		8	1880.92	4.46273		7	8	0.0138586		8	1358.02	4.26022
7	9	0.868138		9	1586.69	-2.887		7	11	0.068907		9	2171.6	-2.49641		7	9	0.886977		9	1586.69	-2.88746
7	10	0.0102801		10	1586.69	2.887		7	15	0.0140377		10	2171.6	2.49641		7	11	0.0403522		10	1586.69	2.88746
7	11	0.0532529		11	1717.45	-0.6		8	6	0.759889		11	2250.08	-1.0208		7	14	0.0119839		11	1717.45	-0.599985
8	4	0.0276996		12	1717.45	0.6		9	6	0.0685019		12	2250.08	1.0208		8	4	0.0275819		12	1717.45	0.599982
8	6	0.832835		13	1799.48	-0.411		9	8	0.149528		13	2303.7	-0.239563		8	6	0.872254		13	1799.48	-0.411022
9	6	0.0280164		14	1799.48	0.411		9	10	0.0263899		14	2303.7	0.239576		9	6	0.0173548		14	1799.48	0.411022
9	8	0.0551439		15	1850.45	0.366		9	11	0.403843		15	2345.87	-0.340872		9	8	0.0355578		15	1850.45	0.366168
9	10	0.112645		16	1850.45	-0.366		9	12	0.0272158		16	2345.87	0.340861		9	10	0.1189		16	1850.45	-0.366162
9	11	0.643526						9	13	0.0326151						9	11	0.679593
9	12	0.0189359						9	15	0.147105						9	12	0.0143618
9	13	0.0117329						10	6	0.0856448						9	13	0.0101059
9	14	0.0209601						10	8	0.285108						9	14	0.032503
10	6	0.0476527						11	6	0.0211198						10	6	0.0377922
10	8	0.431124						11	8	0.0488729						10	8	0.508263
11	6	0.0336187						11	10	0.0620676						11	6	0.0158296
11	8	0.27579						11	12	0.071705						11	8	0.270026
11	10	0.130246						11	13	0.0949711						11	10	0.142747
11	12	0.0482024						11	15	0.170333						11	12	0.0676116
11	13	0.171986						12	6	0.0323878						11	13	0.16516
11	14	0.0360946						12	8	0.104859						11	14	0.0501288
12	8	0.0302049						12	10	0.164864						12	8	0.0266973
12	10	0.180841						12	14	0.0243901						12	10	0.19212
13	8	0.0370714						13	6	0.0101067						13	8	0.0250712
13	10	0.0385426						13	8	0.0454579						13	10	0.0519691
13	12	0.0216222						13	10	0.0646699						13	12	0.0274214
13	14	0.0602672						13	12	0.0493061						13	14	0.0447238
13	15	0.0195396						13	14	0.0322731						13	15	0.02327
14	12	0.118528						14	8	0.0478593						14	10	0.0278632
								14	10	0.0299223						14	12	0.10304
								15	8	0.0442245						15	8	0.0108954
								15	10	0.01644
								15	12	0.175063
								15	13	0.0687396
								15	14	0.0209229

## Sheet: 2b
Experimental data points					Fitted Curves
T	Rate	Error bar (+)	Error bar (-)		T	Fit	Orbach	Raman	QTM		Parameters used for fitted curves
(K)	(s^-1)	(s^-1)	(s^-1)		(K)	(s^-1)	(s^-1)	(s^-1)	(s^-1)		tau0	2.82747e-12	s
2	0.0127751	0.0754062	0.0109244		1.8	0.0148297	0	1.81005e-05	0.0148116		Ueff	2651.43	K
4	0.014336	0.107677	0.0126516		1.9	0.0148329	0	2.12953e-05	0.0148116		C	3.09195e-06	s^-1.K^-n
5.50003	0.0157715	0.121864	0.0139643		2	0.0148364	0	2.4846e-05	0.0148116		n	3.00643
7.50005	0.0170675	0.133027	0.0151267		2.1	0.0148403	0	2.87714e-05	0.0148116		tauQTM	67.5148	s
10	0.0201706	0.149431	0.0177717		2.2	0.0148446	0	3.30903e-05	0.0148116
14	0.0258626	0.175188	0.0225357		2.3	0.0148494	0	3.78216e-05	0.0148116
20	0.0405538	0.275667	0.035353		2.4	0.0148545	0	4.29843e-05	0.0148116
24	0.0543958	0.380571	0.0475932		2.5	0.0148602	0	4.8597e-05	0.0148116
51.9999	0.479129	1.63237	0.370408		2.6	0.0148662	0	5.46788e-05	0.0148116
54.9999	0.568464	1.90283	0.437702		2.7	0.0148728	0	6.12485e-05	0.0148116
57.9999	0.666591	2.12108	0.507195		2.8	0.0148799	0	6.8325e-05	0.0148116
60.9998	0.726835	2.31761	0.553309		2.9	0.0148875	0	7.59273e-05	0.0148116
63.9999	0.863095	2.58334	0.646949		3	0.0148956	0	8.40741e-05	0.0148116
66.9998	0.894995	2.92961	0.685558		3.1	0.0149043	0	9.27844e-05	0.0148116
69.9998	1.03844	3.28096	0.788788		3.2	0.0149136	0	0.000102077	0.0148116
72.9998	1.21228	3.54226	0.90318		3.3	0.0149235	0	0.000111971	0.0148116
75.9998	1.36241	4.14982	1.02568		3.4	0.014934	0	0.000122485	0.0148116
78.9998	1.47279	4.60847	1.1161		3.5	0.0149452	0	0.000133639	0.0148116
81.9998	1.65351	5.14048	1.25108		3.6	0.014957	0	0.00014545	0.0148116
84.9998	1.90551	6.38204	1.46738		3.7	0.0149695	0	0.000157939	0.0148116
87.9998	2.19657	7.38121	1.69281		3.8	0.0149827	0	0.000171123	0.0148116
90.9998	2.46652	8.48754	1.91114		3.9	0.0149966	0	0.000185022	0.0148116
93.9998	3.03934	10.8267	2.37314		4	0.0150112	4.71464e-277	0.000199655	0.0148116
96.9997	3.65315	13.2863	2.86531		4.1	0.0150266	4.95215e-270	0.000215041	0.0148116
99.9998	4.80501	17.8509	3.78593		4.2	0.0150428	2.40873e-263	0.000231199	0.0148116
103	6.46925	24.8419	5.13263		4.3	0.0150597	5.72481e-257	0.000248147	0.0148116
106	9.34443	34.5265	7.35409		4.4	0.0150775	6.98098e-251	0.000265904	0.0148116
109	14.5798	48.1315	11.1901		4.5	0.015096	4.56642e-245	0.00028449	0.0148116
112	23.2809	77.7998	17.9189		4.6	0.0151155	1.66871e-239	0.000303924	0.0148116
115	38.1488	110.399	28.3517		4.7	0.0151358	3.53566e-234	0.000324224	0.0148116
118	64.293	186.91	47.8378		4.8	0.015157	4.49408e-229	0.000345409	0.0148116
121	107.538	295.957	78.8776		4.9	0.0151791	3.53571e-224	0.000367499	0.0148116
124	177.491	439.56	126.437		5	0.0152021	1.77206e-219	0.000390512	0.0148116
127	288.937	782.979	211.053		5.1	0.015226	5.80988e-215	0.000414467	0.0148116
130	470.726	1107.66	330.34		5.2	0.0152509	1.27696e-210	0.000439383	0.0148116
133	770.377	1713.46	531.44		5.3	0.0152768	1.92457e-206	0.00046528	0.0148116
136	1225.22	2452.71	817.067		5.4	0.0153037	2.03117e-202	0.000492175	0.0148116
139	1891.16	3504.78	1228.35		5.5	0.0153316	1.53057e-198	0.000520089	0.0148116
142	2796.88	4314.25	1696.84		5.6	0.0153606	8.38478e-195	0.00054904	0.0148116
145	4187.59	6114.96	2485.5		5.7	0.0153906	3.39586e-191	0.000579047	0.0148116
148	6251.76	8022.08	3513.57		5.8	0.0154217	1.03279e-187	0.00061013	0.0148116
150.999	8221.19	6389.67	3595.32		5.8	0.0154217	1.03279e-187	0.00061013	0.0148116
					6	0.0154872	4.28383e-181	0.000675595	0.0148116
					6.5	0.015671	2.4812e-166	0.000859402	0.0148116
					7	0.0158854	1.11819e-153	0.00107388	0.0148116
					7.5	0.016133	1.03559e-142	0.00132141	0.0148116
					8	0.0164159	4.08343e-133	0.00160437	0.0148116
					8.5	0.0167367	1.19658e-124	0.00192514	0.0148116
					9	0.0170976	4.01873e-117	0.00228608	0.0148116
					9.5	0.0175011	2.17776e-110	0.00268959	0.0148116
					10	0.0179496	2.50346e-104	0.00313804	0.0148116
					10.5	0.0184454	7.61862e-99	0.00363381	0.0148116
					11	0.0189908	7.35745e-94	0.00417929	0.0148116
					11.5	0.0195884	2.61887e-89	0.00477685	0.0148116
					12	0.0202404	3.89239e-85	0.00542889	0.0148116
					12.5	0.0209493	2.68258e-81	0.00613777	0.0148116
					13	0.0217175	9.36766e-78	0.0069059	0.0148116
					13.5	0.0225472	1.78756e-74	0.00773565	0.0148116
					14	0.023441	1.98865e-71	0.00862941	0.0148116
					14.5	0.0244011	1.36385e-68	0.00958957	0.0148116
					15	0.0254301	6.05193e-66	0.0106185	0.0148116
					15.5	0.0265302	1.81234e-63	0.0117186	0.0148116
					16	0.0277038	3.80026e-61	0.0128923	0.0148116
					16.5	0.0289535	5.76349e-59	0.0141419	0.0148116
					17	0.0302814	6.50536e-57	0.0154698	0.0148116
					17.5	0.0316901	5.60488e-55	0.0168785	0.0148116
					18	0.0331818	3.77003e-53	0.0183703	0.0148116
					18.5	0.0347591	2.01988e-51	0.0199476	0.0148116
					19	0.0364243	8.77619e-50	0.0216128	0.0148116
					19.5	0.0381798	3.14259e-48	0.0233682	0.0148116
					20	0.0400279	9.40959e-47	0.0252164	0.0148116
					20.5	0.0419711	2.38693e-45	0.0271596	0.0148116
					21	0.0440118	5.19085e-44	0.0292002	0.0148116
					21.5	0.0461523	9.78213e-43	0.0313408	0.0148116
					22	0.0483951	1.61311e-41	0.0335835	0.0148116
					22.5	0.0507425	2.34853e-40	0.035931	0.0148116
					23	0.053197	3.04339e-39	0.0383854	0.0148116
					23.5	0.0557608	3.53651e-38	0.0409493	0.0148116
					24	0.0584365	3.7103e-37	0.043625	0.0148116
					24.5	0.0612264	3.53652e-36	0.0464149	0.0148116
					25	0.0641329	3.08018e-35	0.0493214	0.0148116
					25.5	0.0671585	2.46442e-34	0.0523469	0.0148116
					26	0.0703054	1.82019e-33	0.0554938	0.0148116
					26.5	0.0735761	1.24666e-32	0.0587646	0.0148116
					27	0.076973	7.95116e-32	0.0621615	0.0148116
					27.5	0.0804985	4.7408e-31	0.065687	0.0148116
					28	0.084155	2.65204e-30	0.0693435	0.0148116
					28.5	0.0879449	1.3966e-29	0.0731333	0.0148116
					29	0.0918706	6.94518e-29	0.077059	0.0148116
					29.5	0.0959344	3.27101e-28	0.0811228	0.0148116
					30	0.100139	1.46301e-27	0.0853273	0.0148116
					30.5	0.104486	6.22993e-27	0.0896746	0.0148116
					31	0.108979	2.53175e-26	0.0941674	0.0148116
					31.5	0.113619	9.84071e-26	0.0988079	0.0148116
					32	0.11841	3.66612e-25	0.103599	0.0148116
					32.5	0.123353	1.31164e-24	0.108542	0.0148116
					33	0.128452	4.51485e-24	0.11364	0.0148116
					33.5	0.133707	1.49778e-23	0.118896	0.0148116
					34	0.139123	4.79663e-23	0.124311	0.0148116
					34.5	0.1447	1.48516e-22	0.129889	0.0148116
					35	0.150442	4.45229e-22	0.135631	0.0148116
					35.5	0.156351	1.29409e-21	0.14154	0.0148116
					36	0.16243	3.65152e-21	0.147618	0.0148116
					36.5	0.16868	1.00147e-20	0.153869	0.0148116
					37	0.175105	2.67278e-20	0.160293	0.0148116
					37.5	0.181705	6.94894e-20	0.166894	0.0148116
					38	0.188485	1.76179e-19	0.173674	0.0148116
					38.5	0.195447	4.36008e-19	0.180635	0.0148116
					39	0.202592	1.05425e-18	0.18778	0.0148116
					39.5	0.209923	2.4928e-18	0.195112	0.0148116
					40	0.217443	5.76881e-18	0.202631	0.0148116
					40.5	0.225154	1.30764e-17	0.210342	0.0148116
					41	0.233058	2.9055e-17	0.218247	0.0148116
					41.5	0.241158	6.33284e-17	0.226347	0.0148116
					42	0.249456	1.35494e-16	0.234645	0.0148116
					42.5	0.257955	2.84754e-16	0.243144	0.0148116
					43	0.266657	5.88189e-16	0.251845	0.0148116
					43.5	0.275564	1.19488e-15	0.260753	0.0148116
					44	0.284679	2.38854e-15	0.269868	0.0148116
					44.5	0.294004	4.70092e-15	0.279193	0.0148116
					45	0.303542	9.11378e-15	0.288731	0.0148116
					45.5	0.313295	1.74139e-14	0.298484	0.0148116
					46	0.323266	3.2808e-14	0.308454	0.0148116
					46.5	0.333456	6.09744e-14	0.318644	0.0148116
					47	0.343868	1.11838e-13	0.329056	0.0148116
					47.5	0.354505	2.02527e-13	0.339693	0.0148116
					48	0.365369	3.62247e-13	0.350558	0.0148116
					48.5	0.376463	6.40207e-13	0.361651	0.0148116
					49	0.387788	1.11838e-12	0.372976	0.0148116
					49.5	0.399348	1.9318e-12	0.384536	0.0148116
					50	0.411144	3.30057e-12	0.396332	0.0148116
					50.5	0.423179	5.57968e-12	0.408368	0.0148116
					51	0.435456	9.33594e-12	0.420645	0.0148116
					51.5	0.447977	1.54656e-11	0.433165	0.0148116
					52	0.460744	2.53722e-11	0.445932	0.0148116
					52.5	0.47376	4.12341e-11	0.458948	0.0148116
					53	0.487027	6.6401e-11	0.472215	0.0148116
					53.5	0.500547	1.0598e-10	0.485735	0.0148116
					54	0.514323	1.67693e-10	0.499512	0.0148116
					54.5	0.528358	2.63117e-10	0.513546	0.0148116
					55	0.542653	4.09474e-10	0.527842	0.0148116
					55.5	0.557212	6.32183e-10	0.5424	0.0148116
					56	0.572036	9.68479e-10	0.557224	0.0148116
					56.5	0.587128	1.47251e-09	0.572316	0.0148116
					57	0.60249	2.22247e-09	0.587678	0.0148116
					57.5	0.618125	3.33046e-09	0.603314	0.0148116
					58	0.634035	4.95613e-09	0.619224	0.0148116
					58.5	0.650223	7.32538e-09	0.635412	0.0148116
					59	0.666691	1.07558e-08	0.65188	0.0148116
					59.5	0.683442	1.5691e-08	0.66863	0.0148116
					60	0.700477	2.2747e-08	0.685665	0.0148116
					60.5	0.717799	3.27743e-08	0.702987	0.0148116
					61	0.735411	4.69399e-08	0.720599	0.0148116
					61.5	0.753315	6.68366e-08	0.738504	0.0148116
					62	0.771514	9.46261e-08	0.756702	0.0148116
					62.5	0.790009	1.33227e-07	0.775197	0.0148116
					63	0.808804	1.86558e-07	0.793992	0.0148116
					63.5	0.8279	2.59856e-07	0.813088	0.0148116
					64	0.847301	3.60084e-07	0.832489	0.0148116
					64.5	0.867008	4.96454e-07	0.852196	0.0148116
					65	0.887024	6.81094e-07	0.872211	0.0148116
					65.5	0.907351	9.29906e-07	0.892539	0.0148116
					66	0.927992	1.26364e-06	0.913179	0.0148116
					66.5	0.94895	1.70924e-06	0.934136	0.0148116
					67	0.970226	2.30157e-06	0.955412	0.0148116
					67.5	0.991823	3.08555e-06	0.977008	0.0148116
					68	1.01374	4.11878e-06	0.998928	0.0148116
					68.5	1.03599	5.47486e-06	1.02117	0.0148116
					69	1.05857	7.24747e-06	1.04375	0.0148116
					69.5	1.08147	9.55536e-06	1.06665	0.0148116
					70	1.10471	1.25485e-05	1.08989	0.0148116
					70.5	1.12829	1.64157e-05	1.11346	0.0148116
					71	1.15221	2.13935e-05	1.13737	0.0148116
					71.5	1.17646	2.77778e-05	1.16162	0.0148116
					72	1.20107	3.59366e-05	1.18622	0.0148116
					72.5	1.22601	4.6327e-05	1.21116	0.0148116
					73	1.25131	5.95142e-05	1.23644	0.0148116
					73.5	1.27697	7.6195e-05	1.26208	0.0148116
					74	1.30298	9.72259e-05	1.28807	0.0148116
					74.5	1.32935	0.000123657	1.31441	0.0148116
					75	1.35608	0.000156769	1.34111	0.0148116
					75.5	1.38318	0.000198124	1.36817	0.0148116
					76	1.41065	0.000249619	1.39559	0.0148116
					76.5	1.4385	0.000313549	1.42338	0.0148116
					77	1.46674	0.000392688	1.45153	0.0148116
					77.5	1.49536	0.000490376	1.48005	0.0148116
					78	1.52437	0.000610623	1.50895	0.0148116
					78.5	1.55379	0.000758235	1.53822	0.0148116
					79	1.58361	0.000938954	1.56786	0.0148116
					79.5	1.61385	0.00115962	1.59788	0.0148116
					80	1.64453	0.00142838	1.62829	0.0148116
					80.5	1.67564	0.00175487	1.65908	0.0148116
					81	1.70721	0.00215052	1.69025	0.0148116
					81.5	1.73925	0.00262881	1.72181	0.0148116
					82	1.77178	0.00320561	1.75377	0.0148116
					82.5	1.80482	0.00389958	1.78611	0.0148116
					83	1.8384	0.0047326	1.81886	0.0148116
					83.5	1.87254	0.00573027	1.852	0.0148116
					84	1.90727	0.00692246	1.88554	0.0148116
					84.5	1.94264	0.00834402	1.91948	0.0148116
					85	1.97868	0.0100354	1.95383	0.0148116
					85.5	2.01544	0.0120436	1.98859	0.0148116
					86	2.05299	0.0144231	2.02376	0.0148116
					86.5	2.09139	0.0172368	2.05934	0.0148116
					87	2.1307	0.0205571	2.09533	0.0148116
					87.5	2.17102	0.0244678	2.13175	0.0148116
					88	2.21245	0.0290648	2.16858	0.0148116
					88.5	2.2551	0.0344584	2.20583	0.0148116
					89	2.2991	0.0407748	2.24351	0.0148116
					89.5	2.34459	0.0481585	2.28162	0.0148116
					90	2.39174	0.0567741	2.32016	0.0148116
					90.5	2.44075	0.0668094	2.35913	0.0148116
					91	2.49182	0.0784781	2.39853	0.0148116
					91.5	2.5452	0.0920227	2.43837	0.0148116
					92	2.60118	0.107718	2.47865	0.0148116
					92.5	2.66006	0.125877	2.51937	0.0148116
					93	2.72219	0.14685	2.56053	0.0148116
					93.5	2.78799	0.171036	2.60214	0.0148116
					94	2.8579	0.198882	2.6442	0.0148116
					94.5	2.93242	0.230892	2.68671	0.0148116
					95	3.01212	0.267635	2.72968	0.0148116
					95.5	3.09766	0.309744	2.7731	0.0148116
					96	3.18972	0.357934	2.81698	0.0148116
					96.5	3.28913	0.413002	2.86132	0.0148116
					97	3.39677	0.47584	2.90612	0.0148116
					97.5	3.51365	0.547443	2.95139	0.0148116
					98	3.64086	0.628919	2.99713	0.0148116
					98.5	3.77966	0.721506	3.04334	0.0148116
					99	3.93141	0.826574	3.09002	0.0148116
					99.5	4.09764	0.945651	3.13718	0.0148116
					100	4.28005	1.08043	3.18481	0.0148116
					100.5	4.48051	1.23277	3.23293	0.0148116
					101	4.70111	1.40477	3.28153	0.0148116
					101.5	4.94412	1.5987	3.33061	0.0148116
					102	5.21209	1.8171	3.38018	0.0148116
					102.5	5.50781	2.06276	3.43024	0.0148116
					103	5.83435	2.33875	3.48079	0.0148116
					103.5	6.1951	2.64845	3.53184	0.0148116
					104	6.59377	2.99557	3.58338	0.0148116
					104.5	7.03444	3.3842	3.63543	0.0148116
					105	7.5216	3.81882	3.68797	0.0148116
					105.5	8.06015	4.30431	3.74103	0.0148116
					106	8.65544	4.84605	3.79458	0.0148116
					106.5	9.31337	5.44991	3.84865	0.0148116
					107	10.0403	6.12228	3.90323	0.0148116
					107.5	10.8433	6.87017	3.95832	0.0148116
					108	11.7299	7.7012	4.01393	0.0148116
					108.5	12.7085	8.62368	4.07006	0.0148116
					109	13.7881	9.64663	4.12671	0.0148116
					109.5	14.9786	10.7799	4.18388	0.0148116
					110	16.2905	12.0341	4.24158	0.0148116
					110.5	17.7355	13.4209	4.29981	0.0148116
					111	19.3262	14.9528	4.35857	0.0148116
					111.5	21.0761	16.6434	4.41786	0.0148116
					112	22.9999	18.5074	4.47769	0.0148116
					112.5	25.1137	20.5608	4.53806	0.0148116
					113	27.4346	22.8208	4.59897	0.0148116
					113.5	29.9811	25.3059	4.66042	0.0148116
					114	32.7734	28.0362	4.72241	0.0148116
					114.5	35.833	31.0333	4.78496	0.0148116
					115	39.1833	34.3204	4.84805	0.0148116
					115.5	42.8492	37.9227	4.9117	0.0148116
					116	46.8577	41.867	4.9759	0.0148116
					116.5	51.2378	46.1823	5.04066	0.0148116
					117	56.0206	50.8998	5.10599	0.0148116
					117.5	61.2393	56.0526	5.17187	0.0148116
					118	66.9299	61.6768	5.23832	0.0148116
					118.5	73.1306	67.8104	5.30533	0.0148116
					119	79.8825	74.4947	5.37292	0.0148116
					119.5	87.2294	81.7736	5.44107	0.0148116
					120	95.2185	89.6939	5.50981	0.0148116
					120.5	103.9	98.3059	5.57912	0.0148116
					121	113.327	107.663	5.649	0.0148116
					121.5	123.557	117.823	5.71947	0.0148116
					122	134.652	128.846	5.79053	0.0148116
					122.5	146.675	140.798	5.86217	0.0148116
					123	159.697	153.747	5.9344	0.0148116
					123.5	173.79	167.768	6.00722	0.0148116
					124	189.034	182.939	6.08064	0.0148116
					124.5	205.512	199.343	6.15465	0.0148116
					125	223.312	217.068	6.22926	0.0148116
					125.5	242.529	236.21	6.30447	0.0148116
					126	263.262	256.867	6.38029	0.0148116
					126.5	285.616	279.145	6.45671	0.0148116
					127	309.705	303.157	6.53374	0.0148116
					127.5	335.647	329.021	6.61138	0.0148116
					128	363.568	356.864	6.68964	0.0148116
					128.5	393.602	386.818	6.76851	0.0148116
					129	425.888	419.025	6.848	0.0148116
					129.5	460.576	453.633	6.92811	0.0148116
					130	497.823	490.8	7.00884	0.0148116
					130.5	537.796	530.691	7.0902	0.0148116
					131	580.67	573.483	7.17218	0.0148116
					131.5	626.629	619.359	7.2548	0.0148116
					132	675.869	668.516	7.33805	0.0148116
					132.5	728.595	721.158	7.42193	0.0148116
					133	785.024	777.503	7.50645	0.0148116
					133.5	845.384	837.777	7.59161	0.0148116
					134	909.914	902.221	7.67741	0.0148116
					134.5	978.866	971.088	7.76386	0.0148116
					135	1052.51	1044.64	7.85096	0.0148116
					135.5	1131.11	1123.16	7.9387	0.0148116
					136	1214.98	1206.94	8.0271	0.0148116
					136.5	1304.41	1296.28	8.11615	0.0148116
					137	1399.73	1391.51	8.20586	0.0148116
					137.5	1501.28	1492.97	8.29623	0.0148116
					138	1609.41	1601.01	8.38726	0.0148116
					138.5	1724.49	1716	8.47895	0.0148116
					139	1846.92	1838.33	8.57131	0.0148116
					139.5	1977.09	1968.41	8.66434	0.0148116
					140	2115.44	2106.67	8.75804	0.0148116
					140.5	2262.42	2253.55	8.85241	0.0148116
					141	2418.48	2409.52	8.94746	0.0148116
					141.5	2584.12	2575.06	9.04319	0.0148116
					142	2759.85	2750.69	9.1396	0.0148116
					142.5	2946.19	2936.94	9.2367	0.0148116
					143	3143.71	3134.36	9.33448	0.0148116
					143.5	3352.99	3343.54	9.43295	0.0148116
					144	3574.63	3565.08	9.53211	0.0148116
					144.5	3809.26	3799.61	9.63196	0.0148116
					145	4057.54	4047.79	9.73251	0.0148116
					145.5	4320.15	4310.3	9.83375	0.0148116
					146	4597.82	4587.87	9.9357	0.0148116
					146.5	4891.28	4881.22	10.0383	0.0148116
					147	5201.31	5191.15	10.1417	0.0148116
					147.5	5528.71	5518.45	10.2458	0.0148116
					148	5874.34	5863.97	10.3505	0.0148116
					148.5	6239.04	6228.57	10.456	0.0148116
					149	6623.74	6613.16	10.5622	0.0148116
					149.5	7029.37	7018.69	10.6691	0.0148116
					150	7456.92	7446.13	10.7768	0.0148116
					150.5	7907.4	7896.5	10.8851	0.0148116
					151	8381.86	8370.85	10.9942	0.0148116
					151.5	8881.4	8870.28	11.104	0.0148116
					152	9407.15	9395.92	11.2146	0.0148116
					152.5	9960.3	9948.96	11.3259	0.0148116
					153	10542.1	10530.6	11.4379	0.0148116
					153.5	11153.7	11142.1	11.5506	0.0148116
					154	11796.5	11784.9	11.6641	0.0148116
					154.5	12471.9	12460.1	11.7783	0.0148116
					155	13181.3	13169.4	11.8933	0.0148116
					155.5	13926	13914	12.009	0.0148116
					156	14707.7	14695.6	12.1255	0.0148116
					156.5	15527.9	15515.6	12.2427	0.0148116
					157	16388.2	16375.8	12.3607	0.0148116
					157.5	17290.2	17277.7	12.4794	0.0148116
					158	18235.7	18223.1	12.5989	0.0148116
					158.5	19226.5	19213.8	12.7191	0.0148116
					159	20264.4	20251.6	12.8401	0.0148116
					159.5	21351.4	21338.4	12.9619	0.0148116
					160	22489.3	22476.2	13.0844	0.0148116
					160.5	23680.2	23667	13.2078	0.0148116
					161	24926.2	24912.9	13.3319	0.0148116
					161.5	26229.5	26216	13.4567	0.0148116
					162	27592.2	27578.6	13.5824	0.0148116
					162.5	29016.8	29003	13.7088	0.0148116
					163	30505.5	30491.6	13.836	0.0148116
					163.5	32060.7	32046.8	13.964	0.0148116
					164	33685.1	33671	14.0928	0.0148116
					164.5	35381.2	35366.9	14.2223	0.0148116
					165	37151.6	37137.2	14.3527	0.0148116
					165.5	38999.1	38984.6	14.4838	0.0148116
					166	40926.6	40912	14.6158	0.0148116
					166.5	42936.9	42922.2	14.7485	0.0148116
					167	45033.1	45018.2	14.8821	0.0148116
					167.5	47218.2	47203.1	15.0165	0.0148116
					168	49495.3	49480.1	15.1516	0.0148116
					168.5	51867.8	51852.5	15.2876	0.0148116
					169	54339	54323.6	15.4244	0.0148116
					169.5	56912.3	56896.7	15.562	0.0148116
					170	59591.3	59575.6	15.7004	0.0148116
					170.5	62379.6	62363.7	15.8397	0.0148116
					171	65280.9	65264.9	15.9797	0.0148116
					171.5	68299	68282.9	16.1206	0.0148116
					172	71438	71421.7	16.2623	0.0148116
					172.5	74701.8	74685.3	16.4049	0.0148116
					173	78094.5	78077.9	16.5482	0.0148116
					173.5	81620.5	81603.8	16.6924	0.0148116
					174	85284	85267.1	16.8375	0.0148116
					174.5	89089.5	89072.5	16.9834	0.0148116
					175	93041.7	93024.6	17.1301	0.0148116
					175.5	97145.2	97127.9	17.2777	0.0148116
					176	101405	101387	17.4261	0.0148116
					176.5	105826	105808	17.5753	0.0148116
					177	110412	110395	17.7254	0.0148116
					177.5	115171	115153	17.8764	0.0148116
					178	120105	120087	18.0282	0.0148116
					178.5	125222	125204	18.1809	0.0148116
					179	130526	130508	18.3344	0.0148116
					179.5	136024	136005	18.4888	0.0148116
					180	141721	141702	18.6441	0.0148116
					180.5	147622	147603	18.8002	0.0148116
					181	153735	153716	18.9572	0.0148116
					181.5	160065	160046	19.1151	0.0148116
					182	166619	166600	19.2739	0.0148116
					182.5	173403	173384	19.4335	0.0148116
					183	180424	180405	19.594	0.0148116
					183.5	187689	187669	19.7554	0.0148116
					184	195205	195185	19.9177	0.0148116
					184.5	202978	202958	20.0809	0.0148116
					185	211016	210996	20.2449	0.0148116
					185.5	219327	219306	20.4099	0.0148116
					186	227917	227897	20.5757	0.0148116
					186.5	236795	236775	20.7424	0.0148116
					187	245969	245948	20.9101	0.0148116
					187.5	255447	255426	21.0786	0.0148116
					188	265236	265215	21.248	0.0148116
					188.5	275346	275324	21.4184	0.0148116
					189	285784	285763	21.5897	0.0148116
					189.5	296560	296538	21.7618	0.0148116
					190	307682	307660	21.9349	0.0148116
					190.5	319160	319138	22.1089	0.0148116
					191	331003	330980	22.2838	0.0148116
					191.5	343219	343197	22.4597	0.0148116
					192	355820	355797	22.6364	0.0148116
					192.5	368813	368791	22.8141	0.0148116
					193	382211	382188	22.9927	0.0148116
					193.5	396022	395999	23.1723	0.0148116
					194	410257	410233	23.3528	0.0148116
					194.5	424926	424903	23.5342	0.0148116
					195	440041	440017	23.7165	0.0148116
					195.5	455612	455588	23.8998	0.0148116
					196	471651	471626	24.0841	0.0148116
					196.5	488167	488143	24.2693	0.0148116
					197	505175	505150	24.4554	0.0148116
					197.5	522684	522659	24.6425	0.0148116
					198	540706	540682	24.8305	0.0148116
					198.5	559255	559230	25.0195	0.0148116
					199	578342	578317	25.2095	0.0148116
					199.5	597980	597955	25.4004	0.0148116
					200	618182	618156	25.5922	0.0148116

## Sheet: 2c
Temperature (K)	2	2	5	5	10	10	15	15	20	20	30	30	40	40	50	50
	Field	Magnetisation	Field	Magnetisation	Field	Magnetisation	Field	Magnetisation	Field	Magnetisation	Field	Magnetisation	Field	Magnetisation	Field	Magnetisation
	(T)	(NA μB)	(T)	(NA μB)	(T)	(NA μB)	(T)	(NA μB)	(T)	(NA μB)	(T)	(NA μB)	(T)	(NA μB)	(T)	(NA μB)
	6.97835	5.28298	6.97835	5.25074	6.97834	5.0102	6.97834	4.78411	6.97835	4.48555	6.97834	3.84635	6.97699	3.26633	6.97835	2.8157
	6.97833	5.28921	6.97831	5.26128	6.97833	5.00905	6.97832	4.78403	6.97833	4.48481	6.97832	3.84626	6.97834	3.26746	6.97832	2.8158
	6.97833	5.28605	6.97832	5.25914	6.97833	5.00992	6.97829	4.78358	6.97829	4.48607	6.97832	3.8467	6.97834	3.2661	6.97833	2.81536
	6.97436	5.28805	6.97467	5.26091	6.9757	5.00969	6.97585	4.78348	6.97585	4.48584	6.97598	3.8461	6.97642	3.26557	6.97461	2.8142
	6.96831	5.28896	6.96872	5.26576	6.97068	5.00896	6.97154	4.78358	6.97175	4.48536	6.97154	3.84599	6.97231	3.26495	6.96851	2.81336
	6.96409	5.29081	6.96439	5.26849	6.96192	5.00892	6.96732	4.78295	6.96742	4.48347	6.96722	3.84392	6.9681	3.26391	6.96418	2.81203
	6.95976	5.29217	6.96017	5.26923	6.9577	5.00852	6.9631	4.78157	6.96309	4.48267	6.96289	3.84319	6.96377	3.26372	6.95985	2.8104
	6.95531	5.29232	6.95584	5.27083	6.95336	5.0087	6.95867	4.78199	6.95877	4.48325	6.95867	3.8421	6.95944	3.26102	6.95563	2.8096
	6.95109	5.29285	6.95161	5.27158	6.94903	5.00813	6.95444	4.7813	6.95444	4.48131	6.95445	3.84082	6.95532	3.26015	6.9514	2.80847
	6.94675	5.29304	6.94728	5.27206	6.94025	5.00695	6.95011	4.78046	6.95032	4.48088	6.95011	3.8393	6.95099	3.25916	6.94695	2.80613
	6.94253	5.293	6.94294	5.27262	6.93601	5.00626	6.94576	4.78026	6.94598	4.47936	6.94577	3.83836	6.94665	3.25774	6.94273	2.80447
	6.93819	5.29298	6.9386	5.27422	6.93167	5.00526	6.94154	4.779	6.94164	4.47921	6.94143	3.83703	6.94231	3.25477	6.93839	2.80519
	6.93395	5.29287	6.93426	5.27517	6.92732	5.00502	6.93731	4.77929	6.93731	4.47859	6.9371	3.83582	6.93787	3.25383	6.93405	2.8043
	6.9295	5.29273	6.92991	5.27543	6.92286	5.00104	6.93297	4.77901	6.93296	4.47754	6.93275	3.83428	6.93352	3.25301	6.92971	2.80269
	6.92536	5.29254	6.92567	5.27595	6.91862	5.00035	6.92862	4.77768	6.92862	4.47662	6.92862	3.83343	6.92929	3.25339	6.92558	2.79975
	6.92101	5.29206	6.92143	5.27773	6.91415	5.00004	6.92427	4.77709	6.92426	4.47593	6.92427	3.83222	6.92505	3.25049	6.92122	2.79866
	6.91666	5.29141	6.91708	5.27764	6.90979	4.99838	6.91991	4.7762	6.92002	4.47549	6.91992	3.83098	6.9208	3.2485	6.91686	2.79656
	6.91241	5.29071	6.91272	5.27848	6.90543	4.99862	6.91556	4.77566	6.91577	4.4736	6.91556	3.82915	6.91645	3.24868	6.91251	2.79545
	6.90816	5.29001	6.90836	5.27927	6.90117	4.99825	6.91131	4.77545	6.91141	4.4731	6.91121	3.82887	6.91187	3.24616	6.90815	2.79482
	6.9038	5.28931	6.904	5.27849	6.8968	4.99719	6.90706	4.77494	6.90706	4.47315	6.90685	3.82701	6.90762	3.24394	6.90379	2.7947
	6.89943	5.2886	6.89985	5.2778	6.89243	4.99753	6.9027	4.77413	6.9027	4.47113	6.90259	3.82557	6.90337	3.24512	6.89952	2.79362
	6.89505	5.28812	6.89547	5.27754	6.88807	4.99744	6.89833	4.77344	6.89832	4.46969	6.89833	3.82422	6.899	3.24246	6.89515	2.79108
	6.89069	5.28776	6.8911	5.2783	6.8837	4.99686	6.89384	4.77315	6.89406	4.47009	6.89396	3.82318	6.89452	3.24065	6.89078	2.79074
	6.88632	5.28762	6.88674	5.27898	6.87911	4.99697	6.88959	4.77292	6.88969	4.4697	6.88959	3.82212	6.89048	3.24088	6.88653	2.78671
	6.88205	5.2877	6.88237	5.2783	6.87484	4.99658	6.88533	4.77274	6.88532	4.46762	6.88522	3.82083	6.88611	3.23917	6.88216	2.78963
	6.87779	5.2878	6.87788	5.27779	6.87035	4.99528	6.88106	4.77143	6.88106	4.4676	6.88085	3.81915	6.88173	3.23627	6.87778	2.78744
	6.87342	5.28789	6.87384	5.27641	6.86608	4.99544	6.87669	4.77081	6.87669	4.46603	6.87647	3.81846	6.87735	3.2375	6.87352	2.78403
	6.86904	5.28808	6.86946	5.27731	6.86171	4.99501	6.87221	4.76995	6.87231	4.46586	6.87221	3.81763	6.87298	3.2353	6.86881	2.7828
	6.86467	5.28841	6.86498	5.27713	6.85733	4.99563	6.86783	4.76869	6.86804	4.46482	6.86794	3.81605	6.86872	3.23307	6.86465	2.78243
	6.86017	5.28873	6.86071	5.27828	6.85306	4.99444	6.86345	4.76846	6.86367	4.4638	6.86356	3.81471	6.86434	3.23287	6.86049	2.78116
	6.85591	5.28908	6.85633	5.27904	6.84857	4.99461	6.85918	4.76819	6.85918	4.46253	6.85918	3.81418	6.86007	3.23092	6.85612	2.779
	6.85175	5.28934	6.85195	5.27854	6.8398	4.99417	6.85491	4.76734	6.85491	4.46178	6.85481	3.81209	6.85569	3.23009	6.85163	2.78085
	6.84737	5.28959	6.84757	5.27834	6.83541	4.99433	6.85054	4.7666	6.85064	4.46131	6.85043	3.8115	6.85132	3.22777	6.84735	2.77806
	6.84298	5.28985	6.8433	5.27786	6.83091	4.99301	6.84604	4.76646	6.84626	4.46063	6.84616	3.80983	6.84704	3.22756	6.84297	2.77658
	6.83859	5.29015	6.83902	5.2781	6.82663	4.99221	6.84177	4.76576	6.84187	4.45924	6.84177	3.80856	6.84277	3.22651	6.83858	2.7745
	6.8341	5.29046	6.83463	5.27889	6.82235	4.99356	6.83749	4.76494	6.83759	4.45928	6.83749	3.80679	6.83827	3.22468	6.8343	2.77556
	6.82981	5.29077	6.83024	5.27779	6.81785	4.99299	6.83321	4.76415	6.8332	4.45831	6.8331	3.80638	6.83399	3.22245	6.83003	2.77364
	6.82564	5.29096	6.82585	5.2783	6.81346	4.99347	6.82871	4.7642	6.82892	4.4557	6.82871	3.80477	6.8296	3.22153	6.82563	2.77139
	6.82125	5.29108	6.82146	5.27797	6.80895	4.99309	6.82432	4.76393	6.82453	4.45516	6.82432	3.80334	6.82521	3.21996	6.82124	2.76974
	6.81686	5.29106	6.81706	5.27676	6.80467	4.99356	6.82014	4.76335	6.82014	4.45463	6.82015	3.80244	6.82082	3.21825	6.81696	2.76747
	6.81236	5.29101	6.81289	5.27657	6.80027	4.99274	6.81575	4.76288	6.81575	4.4533	6.81576	3.80125	6.81653	3.21681	6.81256	2.76668
	6.80808	5.29094	6.8085	5.27664	6.79158	4.99216	6.81136	4.76218	6.81135	4.45262	6.81136	3.801	6.81225	3.21586	6.80806	2.76555
	6.80379	5.29086	6.8041	5.27697	6.78707	4.99239	6.80697	4.76093	6.80696	4.45186	6.80697	3.79842	6.80786	3.21517	6.80378	2.76455
	6.79928	5.29078	6.7997	5.27664	6.78267	4.99195	6.80256	4.76084	6.80278	4.45091	6.80257	3.79664	6.80336	3.21265	6.79949	2.76317
	6.79511	5.29062	6.79531	5.27597	6.77827	4.99256	6.79816	4.75959	6.79839	4.45075	6.79818	3.79667	6.79896	3.21135	6.79509	2.76204
	6.79059	5.29047	6.79091	5.27718	6.77387	4.9932	6.79399	4.75911	6.79399	4.44891	6.79389	3.79432	6.79467	3.20931	6.79069	2.75874
	6.78619	5.29041	6.78639	5.27659	6.75638	4.99225	6.7896	4.75887	6.78959	4.44875	6.7896	3.79301	6.79027	3.20904	6.7864	2.75725
	6.7819	5.29025	6.78221	5.2766	6.75197	4.99051	6.78508	4.75808	6.78519	4.44787	6.7852	3.79188	6.78587	3.20739	6.782	2.75733
	6.7775	5.29014	6.77792	5.27726	6.74757	4.99061	6.78068	4.75778	6.78101	4.44628	6.7808	3.79166	6.78169	3.20751	6.77771	2.75568
	6.7731	5.29005	6.77341	5.27714	6.74316	4.99019	6.77639	4.75651	6.7765	4.44614	6.77639	3.7898	6.77729	3.20488	6.77331	2.75702
	6.7687	5.29002	6.76913	5.27584	6.73876	4.98947	6.77199	4.75636	6.77209	4.44495	6.772	3.78832	6.77289	3.20361	6.76891	2.75467
	6.76442	5.28997	6.76484	5.27531	6.72983	4.98943	6.7677	4.75569	6.76781	4.44406	6.76771	3.78634	6.76849	3.20156	6.76452	2.75205
	6.76012	5.29001	6.76032	5.27517	6.72553	4.98885	6.76342	4.75493	6.76341	4.44305	6.76331	3.78642	6.76409	3.20012	6.76011	2.74931
	6.75572	5.28997	6.75614	5.2742	6.72112	4.98777	6.75901	4.75448	6.75901	4.44154	6.75891	3.78441	6.7598	3.2003	6.75582	2.7494
	6.75131	5.2899	6.75174	5.27365	6.71671	4.98896	6.75461	4.75389	6.75461	4.4419	6.75461	3.78261	6.75551	3.1991	6.75141	2.74798
	6.74691	5.28997	6.74722	5.27286	6.71231	4.98345	6.75021	4.75303	6.75042	4.44126	6.75021	3.78235	6.75111	3.19554	6.74712	2.74723
	6.7425	5.29008	6.74293	5.27241	6.7079	4.9861	6.7458	4.75288	6.74601	4.43949	6.74581	3.78069	6.74659	3.19588	6.74271	2.7462
	6.73821	5.29035	6.73852	5.27233	6.70339	4.98787	6.74162	4.75168	6.7416	4.43875	6.7414	3.77949	6.74229	3.19299	6.73831	2.74378
	6.73391	5.29059	6.73411	5.2707	6.69898	4.9862	6.73721	4.75075	6.7372	4.43715	6.73688	3.7779	6.73789	3.19375	6.7339	2.74475
	6.72951	5.29087	6.72982	5.27091	6.69458	4.98676	6.7328	4.75053	6.7328	4.43737	6.73248	3.77702	6.73348	3.19135	6.72972	2.74102
	6.72509	5.29117	6.72552	5.27141	6.69017	4.98682	6.72839	4.74982	6.72839	4.43575	6.72829	3.77565	6.72918	3.18942	6.7253	2.73942
	6.72068	5.2913	6.72099	5.27118	6.68148	4.98548	6.72398	4.74972	6.72409	4.43395	6.72387	3.77518	6.72477	3.18755	6.72089	2.7413
	6.71628	5.29145	6.7167	5.2705	6.67697	4.98553	6.71957	4.74805	6.71979	4.43415	6.71946	3.77285	6.72047	3.18696	6.71648	2.74046
	6.71198	5.29152	6.71229	5.26921	6.67257	4.98489	6.71527	4.74802	6.71538	4.43254	6.71516	3.77178	6.71606	3.18552	6.71208	2.73703
	6.70769	5.29155	6.70789	5.26829	6.66827	4.98479	6.71087	4.74746	6.71097	4.43136	6.71087	3.77095	6.71166	3.18413	6.70767	2.73724
	6.70328	5.29159	6.70359	5.26866	6.65925	4.98307	6.70646	4.74644	6.70657	4.43173	6.70635	3.7689	6.70725	3.18251	6.70327	2.73595
	6.69888	5.2915	6.69908	5.26735	6.65495	4.98423	6.70217	4.74576	6.70216	4.43035	6.70217	3.7681	6.70285	3.18009	6.69886	2.73332
	6.69447	5.2914	6.69478	5.26824	6.65066	4.98362	6.69777	4.74508	6.69776	4.42985	6.69777	3.76682	6.69855	3.18115	6.69456	2.73204
	6.69006	5.29114	6.69048	5.26783	6.64625	4.98292	6.69336	4.74424	6.69346	4.42863	6.69336	3.76579	6.69425	3.17982	6.69027	2.72899
	6.68566	5.29071	6.68608	5.26695	6.64175	4.98316	6.68895	4.7443	6.68905	4.4274	6.68896	3.76422	6.68985	3.17674	6.68586	2.72744
	6.68137	5.29024	6.68168	5.26637	6.63737	4.98317	6.68455	4.74281	6.68476	4.42694	6.68455	3.7624	6.68545	3.17584	6.68147	2.72705
	6.67708	5.28971	6.67718	5.26654	6.63299	4.98222	6.68037	4.74259	6.68036	4.42489	6.68016	3.76151	6.68105	3.17418	6.67707	2.72476
	6.67268	5.28917	6.67299	5.26595	6.62859	4.98172	6.67597	4.74224	6.67597	4.42568	6.67598	3.76041	6.67665	3.17284	6.67267	2.72395
	6.66817	5.28854	6.66869	5.26605	6.62419	4.98084	6.67146	4.74114	6.67157	4.42265	6.67157	3.75885	6.67225	3.17213	6.66848	2.72222
	6.66387	5.28801	6.66418	5.26635	6.61967	4.97979	6.66706	4.7406	6.66727	4.42274	6.66705	3.75726	6.66784	3.16948	6.66408	2.72018
	6.65947	5.28739	6.65989	5.26715	6.6155	4.98086	6.66276	4.73949	6.66298	4.4222	6.66275	3.75632	6.66355	3.1698	6.65957	2.71922
	6.65518	5.28673	6.65548	5.2671	6.6111	4.97967	6.65836	4.73929	6.65847	4.42101	6.65836	3.75395	6.65925	3.16685	6.65505	2.71705
	6.65088	5.28619	6.65118	5.26634	6.60658	4.97947	6.65418	4.7385	6.65417	4.42019	6.65396	3.75422	6.65485	3.16531	6.65076	2.71599
	6.64648	5.28581	6.64667	5.26605	6.60229	4.97896	6.64977	4.73758	6.64977	4.41924	6.64967	3.75217	6.65045	3.16406	6.64658	2.71754
	6.64208	5.28555	6.64238	5.26695	6.59789	4.97924	6.64537	4.73722	6.64537	4.41864	6.64527	3.75065	6.64616	3.1647	6.64228	2.71721
	6.6377	5.28538	6.638	5.26636	6.59339	4.97981	6.64097	4.73681	6.64108	4.41698	6.64098	3.75014	6.64186	3.16225	6.63791	2.7147
	6.63332	5.28531	6.63374	5.26636	6.589	4.97831	6.63659	4.73579	6.63658	4.41668	6.63659	3.74787	6.63737	3.16193	6.63353	2.71007
	6.62903	5.28535	6.62935	5.26653	6.58471	4.97798	6.63221	4.73534	6.63232	4.4157	6.63222	3.7469	6.63311	3.15795	6.62913	2.70963
	6.62463	5.28532	6.62494	5.26727	6.58031	4.97769	6.62792	4.7347	6.62803	4.41449	6.62782	3.74536	6.62871	3.15969	6.62462	2.70961
	6.62034	5.28538	6.62055	5.2678	6.57591	4.97825	6.62364	4.73396	6.62363	4.4126	6.62341	3.74519	6.62431	3.15615	6.62043	2.70761
	6.61583	5.28539	6.61625	5.26899	6.567	4.97695	6.61923	4.73384	6.61922	4.41309	6.61901	3.74268	6.6199	3.15537	6.61593	2.706
	6.61154	5.28531	6.61196	5.26851	6.56261	4.97598	6.61483	4.73317	6.61482	4.41127	6.61483	3.74094	6.61562	3.15369	6.61175	2.70403
	6.60714	5.28535	6.60756	5.2688	6.55381	4.9753	6.61043	4.73194	6.61042	4.4105	6.61043	3.73991	6.61132	3.15187	6.60724	2.70137
	6.60296	5.28547	6.60316	5.2673	6.54952	4.97561	6.60603	4.73141	6.60613	4.40963	6.60603	3.73923	6.60692	3.15173	6.60284	2.70194
	6.59856	5.28585	6.59876	5.26764	6.54501	4.97179	6.60163	4.73113	6.60184	4.40901	6.60163	3.73802	6.60252	3.14948	6.59855	2.70085
	6.59406	5.28619	6.59437	5.26826	6.54072	4.974	6.59723	4.72967	6.59745	4.40795	6.59723	3.7366	6.59812	3.14813	6.59415	2.69879
	6.58978	5.2865	6.58998	5.26749	6.53632	4.97412	6.59305	4.7292	6.59306	4.40708	6.59284	3.73448	6.59373	3.14723	6.58976	2.69662
	6.58538	5.28672	6.58569	5.26824	6.53193	4.97327	6.58867	4.72874	6.58866	4.40595	6.58867	3.73367	6.58945	3.14395	6.58558	2.6941
	6.58098	5.28686	6.5814	5.26801	6.52753	4.9734	6.58427	4.72788	6.58426	4.40505	6.58427	3.73298	6.58505	3.14502	6.58118	2.69587
	6.57658	5.28704	6.577	5.26678	6.52303	4.97208	6.57987	4.72682	6.57998	4.40388	6.57976	3.72988	6.58065	3.14345	6.57679	2.6934
	6.57218	5.28722	6.5726	5.26657	6.51852	4.97282	6.57558	4.72647	6.57569	4.40322	6.57547	3.72884	6.57637	3.14297	6.57239	2.69362
	6.56789	5.28737	6.56821	5.26569	6.51412	4.97263	6.57118	4.7259	6.57129	4.40189	6.57107	3.72882	6.57197	3.13979	6.56788	2.69193
	6.5635	5.28742	6.56381	5.26612	6.50984	4.97164	6.56689	4.72501	6.56689	4.40061	6.56667	3.72711	6.56757	3.13777	6.56359	2.68887
	6.55921	5.28737	6.55952	5.26586	6.50545	4.97188	6.56249	4.72444	6.56249	4.4002	6.56239	3.72603	6.56316	3.13755	6.55931	2.68707
	6.55481	5.28734	6.55523	5.26585	6.50117	4.97154	6.5581	4.72387	6.55809	4.39847	6.55799	3.72462	6.55888	3.13526	6.55491	2.68572
	6.55041	5.28734	6.55083	5.2654	6.49678	4.97039	6.5537	4.72288	6.5537	4.39862	6.5537	3.72334	6.55459	3.13624	6.55061	2.68598
	6.54589	5.28736	6.54631	5.26574	6.49238	4.97151	6.54929	4.7216	6.54951	4.39746	6.5493	3.7221	6.55019	3.13248	6.54621	2.68535
	6.54182	5.28746	6.54203	5.26479	6.48798	4.97097	6.545	4.72198	6.545	4.39616	6.54489	3.72013	6.54578	3.13238	6.54181	2.68252
	6.53743	5.28737	6.53763	5.26498	6.47909	4.97	6.54061	4.72231	6.5406	4.39515	6.5405	3.7196	6.54138	3.13155	6.53741	2.68264
	6.53303	5.2872	6.53323	5.263	6.4748	4.96838	6.53621	4.72104	6.53631	4.39364	6.5361	3.71773	6.53699	3.12903	6.53301	2.68094
	6.52853	5.28691	6.52905	5.2626	6.47041	4.96782	6.53192	4.71974	6.53192	4.39265	6.53181	3.7173	6.53259	3.1267	6.52862	2.68123
	6.52423	5.28656	6.52466	5.26051	6.46601	4.96843	6.52742	4.71915	6.52752	4.39236	6.52753	3.71454	6.5282	3.12536	6.52444	2.67712
	6.51984	5.28614	6.52015	5.26011	6.45713	4.96735	6.52313	4.71821	6.52312	4.39101	6.52302	3.71317	6.52402	3.12515	6.52005	2.67503
	6.51567	5.28553	6.51587	5.26028	6.45274	4.96791	6.51895	4.71825	6.51895	4.39044	6.51862	3.71406	6.51963	3.12258	6.51565	2.67424
	6.51127	5.28479	6.51147	5.26074	6.44845	4.96672	6.51445	4.71785	6.51455	4.38893	6.51434	3.71093	6.51523	3.12129	6.51126	2.67291
	6.50688	5.2841	6.50708	5.25957	6.44406	4.96584	6.51005	4.71622	6.51016	4.38888	6.50994	3.70896	6.51084	3.12047	6.50698	2.67157
	6.5025	5.28354	6.5027	5.25855	6.43967	4.9662	6.50577	4.71578	6.50577	4.38705	6.50545	3.70862	6.50645	3.11741	6.50259	2.66978
	6.4981	5.28288	6.49841	5.25863	6.43527	4.96548	6.50139	4.71534	6.50138	4.38577	6.50139	3.70762	6.50217	3.11736	6.49819	2.66764
	6.49371	5.28221	6.49402	5.25719	6.43088	4.96526	6.49699	4.71454	6.4971	4.38417	6.49699	3.70395	6.49778	3.11582	6.49392	2.66633
	6.48931	5.28151	6.48973	5.25719	6.42649	4.96478	6.4926	4.71408	6.49281	4.38453	6.4926	3.70497	6.49338	3.11633	6.48952	2.66481
	6.48502	5.28078	6.48534	5.2572	6.4221	4.96394	6.4882	4.7136	6.48831	4.38358	6.48821	3.70287	6.4891	3.11259	6.48512	2.66403
	6.48074	5.2801	6.48094	5.25698	6.41771	4.96354	6.48403	4.71254	6.48402	4.38214	6.48381	3.70181	6.4847	3.11117	6.48073	2.66328
	6.47635	5.27956	6.47666	5.25648	6.41332	4.96332	6.47963	4.71178	6.47963	4.38096	6.47952	3.70205	6.48019	3.10991	6.47644	2.6632
	6.47195	5.27913	6.47226	5.25592	6.40893	4.9644	6.47524	4.71129	6.47523	4.38108	6.47513	3.69997	6.47591	3.10892	6.47205	2.66243
	6.46756	5.27873	6.46787	5.25603	6.40454	4.96256	6.47084	4.71084	6.47095	4.37915	6.47084	3.69739	6.47174	3.10685	6.46766	2.66106
	6.46317	5.27838	6.46349	5.25639	6.40014	4.96279	6.46645	4.70962	6.46655	4.37884	6.46645	3.69645	6.46734	3.10707	6.46338	2.66293
	6.45889	5.27808	6.4592	5.25641	6.39565	4.96274	6.46206	4.70954	6.46216	4.37737	6.46207	3.69466	6.46284	3.10432	6.45899	2.66045
	6.45461	5.27782	6.45481	5.2564	6.39137	4.96221	6.45767	4.70864	6.45778	4.37646	6.45768	3.69373	6.45857	3.10336	6.45459	2.65616
	6.45021	5.2777	6.45064	5.25679	6.38687	4.96212	6.4535	4.70749	6.45349	4.37624	6.45339	3.69224	6.45418	3.10173	6.4502	2.65504
	6.44583	5.2778	6.44613	5.2562	6.38258	4.96136	6.449	4.70741	6.4491	4.37426	6.44911	3.69205	6.44978	3.10112	6.44591	2.65909
	6.44143	5.2779	6.44185	5.25758	6.37808	4.96184	6.44471	4.70629	6.4447	4.37324	6.44472	3.69012	6.44539	3.09881	6.44153	2.65591
	6.43704	5.27799	6.43746	5.25783	6.3738	4.95989	6.44032	4.70529	6.44042	4.37265	6.44032	3.68828	6.44121	3.09914	6.43724	2.65399
	6.43276	5.27815	6.43306	5.25822	6.3694	4.96019	6.43593	4.70496	6.43614	4.37157	6.43593	3.68696	6.43682	3.09619	6.43285	2.6522
	6.42825	5.27831	6.42867	5.25772	6.3649	4.95939	6.43164	4.7044	6.43175	4.37042	6.43165	3.6854	6.43243	3.09445	6.42846	2.65078
	6.42408	5.27848	6.42428	5.25726	6.36062	4.95957	6.42725	4.70307	6.42735	4.36877	6.42714	3.68409	6.42793	3.09361	6.42407	2.65013
	6.41958	5.27861	6.42011	5.25696	6.35623	4.95938	6.42297	4.7024	6.42296	4.36832	6.42286	3.68274	6.42364	3.09145	6.41968	2.64806
	6.41531	5.27869	6.41562	5.25817	6.35184	4.95832	6.41859	4.70204	6.41803	4.36804	6.41859	3.68099	6.41926	3.08961	6.4154	2.64528
	6.41092	5.27884	6.41112	5.25722	6.34745	4.95866	6.4141	4.70169	6.4143	4.36664	6.4142	3.68033	6.41498	3.08916	6.41112	2.64445
	6.40652	5.27901	6.40695	5.2564	6.34306	4.95781	6.40971	4.70039	6.41002	4.36554	6.40981	3.6793	6.41049	3.08892	6.40673	2.64411
	6.40213	5.27912	6.40255	5.25686	6.33867	4.95748	6.40542	4.69915	6.40563	4.36505	6.40542	3.67692	6.4062	3.08705	6.40234	2.64164
	6.39797	5.27917	6.39816	5.25687	6.33428	4.95687	6.40114	4.6996	6.40124	4.36338	6.40103	3.6756	6.40192	3.08554	6.39795	2.63983
	6.39357	5.2792	6.39388	5.25751	6.32979	4.95676	6.39686	4.69859	6.39685	4.36293	6.39664	3.67516	6.39753	3.0837	6.39356	2.63803
	6.38918	5.27924	6.3896	5.2579	6.31674	4.95589	6.39247	4.69865	6.39246	4.36168	6.39236	3.67296	6.39314	3.08099	6.38916	2.63669
	6.38479	5.2793	6.38521	5.2585	6.31235	4.95433	6.38808	4.69716	6.38807	4.36062	6.38808	3.67169	6.38875	3.08064	6.38488	2.63442
	6.3804	5.27935	6.3807	5.25821	6.30785	4.95517	6.38369	4.69587	6.38367	4.35886	6.38357	3.67087	6.38446	3.08075	6.38049	2.63259
	6.376	5.27944	6.37642	5.25732	6.30346	4.95487	6.37929	4.69448	6.37939	4.3587	6.37918	3.669	6.38018	3.07606	6.37621	2.63096
	6.37171	5.27953	6.37203	5.25666	6.29896	4.95416	6.3749	4.69424	6.37511	4.35688	6.3749	3.66804	6.37568	3.07693	6.37181	2.62922
	6.36743	5.2796	6.34766	5.25644	6.2904	4.95248	6.37072	4.69402	6.37071	4.35683	6.37061	3.66667	6.37128	3.07476	6.36742	2.62895
	6.36304	5.2796	6.34557	5.25608	6.28603	4.95324	6.36633	4.69337	6.36632	4.35545	6.36622	3.66522	6.367	3.07266	6.36314	2.62689
	6.35865	5.27954	6.34151	5.25536	6.28165	4.95311	6.36194	4.69206	6.36192	4.35476	6.36183	3.66282	6.36261	3.07309	6.35886	2.6259
	6.35426	5.27952	6.33723	5.25462	6.27276	4.95114	6.35755	4.69175	6.35753	4.3537	6.35755	3.66253	6.35833	3.07041	6.35446	2.62465
	6.34987	5.27955	6.33295	5.25422	6.26848	4.95109	6.35316	4.69153	6.35325	4.35222	6.35305	3.66131	6.35383	3.0694	6.35008	2.62308
	6.34537	5.27958	6.32858	5.25448	6.2641	4.95075	6.34877	4.69052	6.34897	4.35119	6.34866	3.65986	6.34955	3.06778	6.34568	2.62093
	6.3412	5.27953	6.32419	5.25399	6.25971	4.95028	6.34438	4.69012	6.34458	4.35043	6.34448	3.65831	6.34526	3.06598	6.34119	2.62071
	6.33692	5.27956	6.3198	5.25355	6.25532	4.95042	6.3402	4.68963	6.34019	4.34928	6.33998	3.65682	6.34076	3.06466	6.3369	2.61855
	6.33254	5.27953	6.31541	5.25242	6.25093	4.94939	6.33582	4.68836	6.3358	4.34806	6.33571	3.65582	6.33648	3.06368	6.33252	2.61684
	6.32816	5.27951	6.31102	5.25223	6.24655	4.94807	6.33144	4.68799	6.33142	4.3473	6.33143	3.65373	6.3321	3.06166	6.32825	2.61602
	6.32377	5.27945	6.30674	5.25027	6.24217	4.94865	6.32706	4.68674	6.32726	4.3487	6.32705	3.65288	6.32783	3.05924	6.32386	2.61382
	6.31938	5.27927	6.30235	5.2509	6.23779	4.94758	6.32267	4.68588	6.32287	4.34572	6.32266	3.65094	6.32355	3.0596	6.31947	2.61214
	6.3151	5.27907	6.29796	5.25142	6.23341	4.94806	6.31839	4.68544	6.31848	4.34443	6.31827	3.64957	6.31916	3.05722	6.31519	2.61075
	6.31082	5.27881	6.29357	5.25039	6.22901	4.94731	6.3141	4.68552	6.31409	4.34272	6.31388	3.64841	6.31477	3.05709	6.3108	2.6093
	6.30632	5.27852	6.28929	5.2496	6.22463	4.94621	6.30972	4.68496	6.30959	4.34185	6.3096	3.64696	6.31038	3.05454	6.30652	2.60875
	6.30193	5.27813	6.26485	5.24853	6.22024	4.94669	6.30533	4.68399	6.30542	4.34136	6.30532	3.64601	6.30621	3.05188	6.30203	2.60737
	6.29766	5.27765	6.26288	5.24781	6.21585	4.94484	6.30094	4.68172	6.30104	4.33945	6.30083	3.64465	6.30182	3.05086	6.29764	2.60594
	6.29326	5.27724	6.25882	5.24675	6.20709	4.94493	6.29655	4.68225	6.29653	4.3384	6.29632	3.64309	6.29722	3.04957	6.29347	2.60375
	6.289	5.27688	6.25443	5.24644	6.2027	4.94452	6.29216	4.68196	6.29226	4.33761	6.29204	3.6415	6.29294	3.04851	6.28908	2.60172
	6.28473	5.27652	6.25016	5.2468	6.19392	4.94426	6.288	4.68047	6.28799	4.33626	6.28778	3.64035	6.28856	3.04778	6.28461	2.60043
	6.28034	5.27625	6.24588	5.24693	6.18953	4.94401	6.28363	4.67994	6.28362	4.33637	6.28352	3.63907	6.2843	3.04539	6.28022	2.59988
	6.27596	5.27609	6.24149	5.2472	6.18504	4.94315	6.27913	4.67929	6.27923	4.33469	6.27913	3.63735	6.27991	3.04346	6.27604	2.59947
	6.27157	5.27587	6.23701	5.24655	6.18054	4.94229	6.27474	4.67918	6.27484	4.33401	6.27474	3.63582	6.27552	3.04239	6.27177	2.59722
	6.26718	5.27571	6.23273	5.24594	6.17626	4.94283	6.27046	4.67765	6.27056	4.33254	6.27046	3.63418	6.27124	3.03986	6.26738	2.59415
	6.26279	5.27555	6.22835	5.24599	6.17199	4.94291	6.26597	4.67678	6.26617	4.33189	6.26607	3.63323	6.26685	3.03978	6.26289	2.5937
	6.25851	5.27547	6.22407	5.24496	6.1676	4.94146	6.2618	4.67656	6.26179	4.32994	6.26169	3.6316	6.26257	3.0378	6.25849	2.59299
	6.25424	5.27548	6.21957	5.24454	6.16311	4.94186	6.25741	4.67547	6.25751	4.32933	6.25741	3.63001	6.25807	3.03721	6.25421	2.59196
	6.24985	5.27552	6.21519	5.24511	6.15873	4.94086	6.25302	4.67516	6.25312	4.3286	6.25312	3.62852	6.2538	3.03481	6.24993	2.58818
	6.24546	5.27548	6.21102	5.24423	6.15435	4.94049	6.24874	4.67432	6.24873	4.32761	6.24862	3.62722	6.2493	3.03368	6.24554	2.58885
	6.24109	5.27552	6.20663	5.24364	6.15009	4.93953	6.24425	4.67358	6.24446	4.32627	6.24424	3.62542	6.24503	3.0322	6.24128	2.58637
	6.2367	5.27564	6.20214	5.24358	6.1457	4.93847	6.23988	4.67227	6.24019	4.32551	6.23998	3.62389	6.24076	3.0309	6.2369	2.58518
	6.23242	5.27589	6.19786	5.24465	6.14132	4.93931	6.23549	4.67184	6.23581	4.32421	6.2356	3.62328	6.23649	3.02864	6.23251	2.58226
	6.22815	5.27611	6.19346	5.24492	6.13693	4.93873	6.23121	4.67093	6.23142	4.32298	6.23121	3.62188	6.23199	3.02743	6.22812	2.58249
	6.22376	5.27615	6.1893	5.24403	6.13255	4.93794	6.22693	4.66979	6.22692	4.32254	6.22682	3.6206	6.22771	3.02695	6.22373	2.58113
	6.21938	5.27612	6.18491	5.24428	6.12816	4.93839	6.22255	4.66967	6.22265	4.32061	6.22265	3.61834	6.22333	3.02381	6.21946	2.5797
	6.21499	5.27616	6.18053	5.24482	6.12378	4.93729	6.21828	4.66877	6.21826	4.32047	6.21827	3.61709	6.21905	3.02291	6.21518	2.57886
	6.2106	5.2761	6.17614	5.24449	6.11928	4.93679	6.21378	4.6676	6.21409	4.31876	6.21388	3.61527	6.21477	3.02125	6.21081	2.57568
	6.20622	5.27601	6.17176	5.24407	6.11501	4.93638	6.2095	4.66767	6.20971	4.31763	6.2095	3.61457	6.21038	3.0203	6.20631	2.57391
	6.20194	5.27577	6.16738	5.24419	6.11064	4.93642	6.20534	4.66625	6.20532	4.31646	6.20511	3.6127	6.206	3.01891	6.20203	2.57265
	6.19766	5.27553	6.1631	5.24395	6.10626	4.93446	6.20094	4.66554	6.20081	4.31439	6.20072	3.61079	6.20161	3.01588	6.19753	2.57267
	6.19327	5.27529	6.15871	5.2426	6.10188	4.93575	6.19655	4.66442	6.19642	4.31412	6.19654	3.60961	6.19721	3.01554	6.19314	2.56959
	6.18877	5.27508	6.15445	5.24262	6.09749	4.93493	6.19217	4.6634	6.19214	4.31336	6.19216	3.60842	6.19283	3.01435	6.18898	2.56892
	6.18439	5.27487	6.14996	5.24177	6.093	4.93474	6.18778	4.66345	6.18776	4.31158	6.18778	3.60675	6.18855	3.01256	6.1847	2.569
	6.18	5.27471	6.14558	5.24149	6.08872	4.9342	6.18339	4.66277	6.18349	4.31085	6.18339	3.60504	6.18417	3.0128	6.18031	2.56494
	6.17572	5.27448	6.1413	5.24086	6.08434	4.93351	6.17901	4.66114	6.17922	4.31077	6.179	3.60368	6.17989	3.00939	6.17593	2.56295
	6.17156	5.27431	6.13702	5.24155	6.07985	4.93346	6.17473	4.66089	6.17483	4.30864	6.17461	3.60265	6.1754	3.00827	6.17154	2.56311
	6.16717	5.27419	6.13264	5.24261	6.07558	4.93311	6.17035	4.66009	6.17034	4.30741	6.17022	3.6007	6.17112	3.00593	6.16716	2.5608
	6.16279	5.27409	6.12837	5.24182	6.07119	4.93136	6.16607	4.65962	6.16595	4.30616	6.16606	3.59994	6.16674	3.00644	6.16277	2.55995
	6.15841	5.2741	6.12398	5.24084	6.06244	4.9318	6.16169	4.65826	6.16167	4.30593	6.16157	3.59911	6.16235	3.00376	6.1585	2.55816
	6.15403	5.27412	6.1196	5.24153	6.05795	4.93146	6.15731	4.65835	6.15741	4.30481	6.15731	3.59664	6.15787	3.00177	6.15412	2.55682
	6.14965	5.27408	6.11522	5.24269	6.05367	4.93091	6.15294	4.65722	6.15314	4.30333	6.15293	3.59559	6.15371	3.00191	6.14975	2.55611
	6.14527	5.27408	6.11095	5.24216	6.04929	4.93077	6.14866	4.65634	6.14876	4.30132	6.14855	3.59365	6.14933	2.99911	6.14536	2.55399
	6.14099	5.27421	6.10657	5.24156	6.04492	4.92972	6.14438	4.65689	6.14437	4.30149	6.14427	3.59242	6.14494	2.997	6.14109	2.5528
	6.13672	5.2744	6.1023	5.24085	6.04053	4.92986	6.13989	4.65547	6.13999	4.30135	6.14	3.59162	6.14067	2.99584	6.1367	2.55316
	6.13234	5.27458	6.09792	5.24068	6.03615	4.92904	6.13562	4.65443	6.1356	4.29919	6.13562	3.59055	6.13628	2.9951	6.13254	2.55136
	6.12795	5.27467	6.09353	5.24114	6.03177	4.92923	6.13123	4.65441	6.13122	4.29845	6.13123	3.58811	6.1319	2.99303	6.12815	2.54964
	6.12357	5.27479	6.08915	5.24087	6.02739	4.92747	6.12684	4.65223	6.12705	4.29701	6.12685	3.58691	6.12773	2.99163	6.12377	2.54742
	6.11929	5.27513	6.08477	5.24149	6.02289	4.9275	6.12257	4.65192	6.12267	4.29513	6.12246	3.58567	6.12324	2.99067	6.11939	2.54568
	6.11502	5.27541	6.08049	5.24092	6.01861	4.92686	6.11819	4.65103	6.11829	4.29546	6.11797	3.58383	6.11896	2.98856	6.115	2.54538
	6.11063	5.2757	6.07611	5.24105	6.01423	4.92734	6.11393	4.65003	6.11391	4.2938	6.1137	3.58177	6.11458	2.98751	6.11063	2.54533
	6.10626	5.2759	6.07184	5.24166	6.00984	4.92641	6.10955	4.64996	6.10954	4.29265	6.10932	3.58112	6.11021	2.98432	6.10636	2.54178
	6.10187	5.27603	6.06735	5.2435	6.00546	4.92477	6.10516	4.64917	6.10515	4.29167	6.10516	3.57994	6.10583	2.98282	6.10209	2.54087
	6.09749	5.27613	6.06309	5.24273	6.00108	4.92555	6.10078	4.64868	6.10087	4.28945	6.10078	3.57872	6.10167	2.98395	6.0977	2.53858
	6.09322	5.27627	6.05871	5.24262	5.9967	4.92488	6.0964	4.64661	6.09639	4.28963	6.09629	3.5771	6.09728	2.98119	6.09321	2.53764
	6.08883	5.27633	6.05444	5.24193	5.99231	4.92482	6.09202	4.64637	6.09211	4.28752	6.09201	3.57512	6.0929	2.97911	6.08894	2.53725
	6.08456	5.27632	6.05016	5.24207	5.98355	4.92334	6.08774	4.64566	6.08784	4.2864	6.08763	3.57366	6.08851	2.97838	6.08466	2.5347
	6.08018	5.27585	6.04578	5.24056	5.97918	4.92274	6.08336	4.64531	6.08346	4.28533	6.08347	3.57233	6.08402	2.97729	6.08028	2.53385
	6.0758	5.27545	6.04129	5.23961	5.97031	4.92252	6.07909	4.64397	6.07896	4.28433	6.07897	3.57074	6.07975	2.97407	6.07601	2.53323
	6.07141	5.27514	6.03701	5.24006	5.96603	4.92142	6.0747	4.64411	6.07458	4.28286	6.07459	3.5698	6.07548	2.97365	6.07163	2.53075
	6.06704	5.27482	6.03263	5.24071	5.96165	4.92135	6.07033	4.6426	6.07053	4.28208	6.07033	3.56774	6.07109	2.971	6.06725	2.529
	6.06277	5.27459	6.02825	5.24066	5.95727	4.91951	6.06596	4.64095	6.06616	4.28137	6.06595	3.56637	6.06683	2.9701	6.06276	2.5284
	6.05839	5.27438	6.02386	5.24074	5.95277	4.92104	6.06179	4.64074	6.06178	4.28003	6.06157	3.56487	6.06235	2.96897	6.05849	2.52729
	6.05401	5.27418	6.01969	5.24035	5.94838	4.92061	6.05741	4.64082	6.05739	4.27927	6.05719	3.56353	6.05797	2.96593	6.05411	2.52559
	6.04974	5.27398	6.01531	5.24006	5.94411	4.92007	6.05302	4.63991	6.05301	4.27791	6.05302	3.562	6.05358	2.96739	6.04995	2.52225
	6.04535	5.27387	6.01092	5.23957	5.93972	4.91887	6.04864	4.63969	6.04863	4.27731	6.04864	3.55976	6.04931	2.9646	6.04545	2.52297
	6.04108	5.27374	6.00654	5.24042	5.93524	4.91941	6.04426	4.63882	6.04436	4.27558	6.04426	3.55904	6.04504	2.96355	6.04107	2.52107
	6.0367	5.27362	6.00216	5.23984	5.93085	4.91904	6.03988	4.63693	6.04008	4.27496	6.03987	3.55835	6.04076	2.9609	6.0368	2.51942
	6.0322	5.2735	5.998	5.23982	5.92657	4.91797	6.0355	4.63522	6.0357	4.27332	6.03549	3.55606	6.03638	2.96029	6.03241	2.51792
	6.02804	5.27354	5.9935	5.23929	5.92219	4.91844	6.03133	4.63438	6.03132	4.27216	6.03111	3.55417	6.032	2.95906	6.02803	2.51783
	6.02365	5.27376	5.98923	5.23948	5.91781	4.91668	6.02694	4.63419	6.02693	4.27124	6.02684	3.55208	6.02761	2.95687	6.02365	2.51469
	6.01926	5.27395	5.98484	5.23912	5.91342	4.91653	6.02245	4.63312	6.02254	4.26987	6.02255	3.5519	6.02345	2.95454	6.01937	2.51303
	6.01488	5.27418	5.98047	5.23816	5.90893	4.916	6.01817	4.6322	6.01838	4.26874	6.01817	3.55036	6.01906	2.95286	6.01509	2.51083
	6.0105	5.2744	5.9761	5.23739	5.90465	4.91572	6.01379	4.63259	6.014	4.26719	6.01379	3.54948	6.01457	2.95249	6.01071	2.51055
	6.00622	5.27466	5.9716	5.23672	5.90026	4.91448	6.00951	4.63129	6.00961	4.26685	6.00929	3.54715	6.01029	2.95015	6.00632	2.5094
	6.00184	5.27491	5.96755	5.23677	5.89589	4.91545	6.00524	4.63124	6.00523	4.26525	6.00502	3.5455	6.00591	2.94884	6.00194	2.50935
	5.99757	5.27517	5.96316	5.23762	5.89151	4.91345	6.00075	4.62961	6.00085	4.26197	6.00064	3.54442	6.00152	2.94729	5.99756	2.50714
	5.99318	5.27542	5.95878	5.23772	5.88713	4.91425	5.99648	4.6285	5.99646	4.26313	5.99648	3.5424	5.99725	2.94642	5.99329	2.50483
	5.9888	5.27568	5.9544	5.23835	5.87823	4.91249	5.9921	4.62811	5.99219	4.26247	5.99209	3.54078	5.99298	2.94264	5.98901	2.50228
	5.98442	5.27557	5.95001	5.23844	5.87396	4.91185	5.98771	4.627	5.98781	4.25948	5.9876	3.53936	5.98849	2.9421	5.98463	2.50255
	5.98016	5.27549	5.94562	5.23823	5.86946	4.91208	5.98333	4.62612	5.98342	4.25937	5.98332	3.53763	5.98421	2.9412	5.98026	2.50095
	5.97589	5.27544	5.94135	5.23764	5.86518	4.91134	5.97908	4.62555	5.97917	4.25871	5.97896	3.53706	5.97983	2.93883	5.97588	2.49953
	5.97151	5.27547	5.93697	5.23779	5.85641	4.91051	5.9748	4.62522	5.97479	4.25742	5.97469	3.5351	5.97535	2.93882	5.97138	2.49756
	5.9669	5.2755	5.9327	5.23715	5.85202	4.91004	5.9703	4.62375	5.9704	4.25571	5.9703	3.53335	5.97108	2.93528	5.96712	2.49622
	5.96274	5.27551	5.92832	5.23812	5.84751	4.9097	5.96592	4.62243	5.96602	4.25424	5.96603	3.53119	5.9668	2.93632	5.96284	2.4939
	5.95836	5.27561	5.92393	5.23792	5.84323	4.90873	5.96164	4.62177	5.96163	4.25359	5.96164	3.53052	5.96242	2.93372	5.95857	2.49268
	5.95408	5.27565	5.91955	5.23754	5.83884	4.90773	5.95727	4.6208	5.95736	4.25263	5.95726	3.52884	5.95815	2.93365	5.95419	2.49158
	5.94981	5.27566	5.91527	5.23638	5.83445	4.90824	5.95288	4.62162	5.95298	4.25173	5.95288	3.52694	5.95376	2.93172	5.9498	2.48965
	5.94542	5.27567	5.91099	5.2357	5.83006	4.90692	5.94849	4.61917	5.9487	4.24985	5.94849	3.52573	5.94938	2.9285	5.94541	2.48873
	5.94104	5.27566	5.90649	5.23523	5.82556	4.90644	5.94433	4.61725	5.94432	4.24827	5.94422	3.52462	5.945	2.92842	5.94114	2.48654
	5.93666	5.27555	5.9021	5.23462	5.81689	4.906	5.93995	4.61728	5.93982	4.2473	5.93983	3.52295	5.94061	2.92658	5.93676	2.48527
	5.93228	5.27556	5.89784	5.23454	5.8125	4.90465	5.93557	4.61782	5.93545	4.24662	5.93556	3.52134	5.93623	2.92421	5.93249	2.48484
	5.92789	5.2756	5.89346	5.23428	5.80801	4.90504	5.93119	4.61629	5.93128	4.24554	5.93118	3.51951	5.93196	2.92337	5.92811	2.48407
	5.92351	5.27553	5.88908	5.23441	5.80373	4.90415	5.9268	4.61412	5.92701	4.24424	5.92668	3.51806	5.92768	2.92249	5.92361	2.48183
	5.91923	5.27549	5.8847	5.23494	5.79934	4.90356	5.92241	4.61387	5.92262	4.24234	5.9223	3.51626	5.9233	2.92023	5.91922	2.4813
	5.91484	5.27387	5.88053	5.23566	5.79494	4.90393	5.91814	4.61405	5.91824	4.24177	5.91813	3.51489	5.91891	2.91848	5.91495	2.47963
	5.91057	5.27237	5.87614	5.23486	5.79055	4.90256	5.91375	4.61334	5.91385	4.24047	5.91386	3.51326	5.91453	2.91749	5.91056	2.47686
	5.90618	5.27093	5.87175	5.23394	5.78616	4.90174	5.90948	4.6115	5.90946	4.23888	5.90948	3.51256	5.91014	2.91469	5.90629	2.47592
	5.9018	5.26959	5.86736	5.23431	5.78177	4.90093	5.90509	4.6106	5.90519	4.23796	5.90509	3.51073	5.90598	2.91436	5.9019	2.47419
	5.89741	5.26846	5.86298	5.2346	5.77737	4.90038	5.9007	4.61011	5.90069	4.23722	5.9007	3.50807	5.90158	2.91262	5.89751	2.47334
	5.89303	5.26745	5.85859	5.23393	5.77298	4.90053	5.89632	4.60995	5.89653	4.23627	5.89631	3.50768	5.8972	2.91078	5.89325	2.47132
	5.88888	5.26661	5.85431	5.23332	5.76859	4.90059	5.89215	4.60957	5.89215	4.23423	5.89195	3.5062	5.89282	2.90967	5.88887	2.47106
	5.88438	5.26592	5.84992	5.23317	5.7642	4.89948	5.88779	4.60759	5.88777	4.23314	5.88756	3.50508	5.88845	2.90827	5.88448	2.46856
	5.87999	5.26549	5.84563	5.23208	5.75982	4.89901	5.88339	4.60657	5.88338	4.23244	5.88317	3.50274	5.88406	2.90674	5.88009	2.46724
	5.87571	5.26525	5.84124	5.23123	5.75542	4.89856	5.87901	4.60661	5.879	4.23098	5.879	3.50144	5.87989	2.90396	5.87582	2.46643
	5.87133	5.26525	5.83685	5.23037	5.75103	4.89849	5.87462	4.60469	5.87472	4.22988	5.87462	3.50095	5.8755	2.90294	5.87154	2.4648
	5.86705	5.26546	5.83246	5.23057	5.74664	4.8983	5.87023	4.6048	5.87044	4.229	5.87023	3.49831	5.87111	2.90201	5.86715	2.46411
	5.86266	5.26591	5.82807	5.23056	5.74224	4.89712	5.86585	4.60346	5.86605	4.22778	5.86584	3.49695	5.86673	2.89888	5.86276	2.46019
	5.85827	5.2664	5.82368	5.23113	5.73774	4.89661	5.86156	4.60301	5.86167	4.22614	5.86145	3.49468	5.86234	2.89831	5.85837	2.45927
	5.85399	5.26699	5.81951	5.23266	5.73335	4.89627	5.85729	4.60123	5.85717	4.22472	5.85717	3.49406	5.85795	2.89815	5.85409	2.45667
	5.8496	5.26772	5.81511	5.23206	5.72906	4.89588	5.8529	4.60096	5.85289	4.22352	5.85279	3.4919	5.85356	2.89394	5.84959	2.45731
	5.8452	5.26861	5.81072	5.23302	5.72455	4.8955	5.84851	4.60039	5.84849	4.22261	5.8485	3.49069	5.84928	2.89342	5.84542	2.4557
	5.84081	5.26955	5.80634	5.23215	5.72017	4.89538	5.84411	4.59984	5.8442	4.22157	5.84411	3.48922	5.84488	2.89117	5.84103	2.45462
	5.83642	5.27074	5.80207	5.23242	5.71589	4.89369	5.83972	4.59822	5.83993	4.22129	5.83972	3.48767	5.84061	2.88979	5.83664	2.45197
	5.83225	5.27206	5.79757	5.23269	5.7115	4.89417	5.83555	4.59738	5.83554	4.21801	5.83533	3.48573	5.83621	2.88729	5.83213	2.45104
	5.82786	5.27351	5.79317	5.2319	5.7071	4.8934	5.83116	4.59642	5.83114	4.21644	5.83116	3.48492	5.83182	2.88746	5.82808	2.44942
	5.82347	5.27515	5.78889	5.23179	5.70271	4.89311	5.82677	4.59474	5.82676	4.21625	5.82677	3.48285	5.82743	2.88555	5.82358	2.44776
	5.81908	5.27528	5.78461	5.23282	5.69831	4.89149	5.82238	4.59497	5.82237	4.21506	5.82238	3.48157	5.82304	2.8825	5.81919	2.44559
	5.81469	5.27527	5.78022	5.2331	5.69392	4.8921	5.81799	4.59327	5.81787	4.21402	5.81798	3.47984	5.81887	2.88349	5.81479	2.44478
	5.8103	5.27521	5.77582	5.23205	5.68941	4.89115	5.81359	4.59356	5.81358	4.21262	5.81348	3.4792	5.81448	2.8801	5.81051	2.44324
	5.80602	5.27509	5.77154	5.23148	5.68513	4.8914	5.80931	4.59239	5.8093	4.21137	5.8092	3.47643	5.81009	2.88036	5.80613	2.44316
	5.80164	5.27501	5.76703	5.23139	5.68073	4.89258	5.80504	4.59111	5.80503	4.21015	5.80482	3.47557	5.80571	2.87855	5.80175	2.4415
	5.79736	5.27491	5.76276	5.23066	5.67634	4.8896	5.80066	4.59052	5.80065	4.2105	5.80055	3.47374	5.80132	2.87588	5.79735	2.43926
	5.79297	5.27473	5.75849	5.22928	5.67193	4.88852	5.79627	4.58959	5.79625	4.20692	5.79604	3.47174	5.79693	2.87482	5.79307	2.43774
	5.78857	5.27452	5.75409	5.23009	5.66754	4.88771	5.79187	4.5881	5.79197	4.20538	5.79176	3.47014	5.79253	2.8722	5.78879	2.43805
	5.78418	5.27435	5.74969	5.23056	5.66315	4.88881	5.78748	4.58851	5.78769	4.20498	5.78747	3.4685	5.78826	2.87101	5.78439	2.4353
	5.78001	5.27412	5.7453	5.23093	5.65875	4.88775	5.78319	4.58811	5.78329	4.20409	5.78308	3.46792	5.78386	2.86893	5.78	2.43397
	5.77561	5.274	5.74102	5.23063	5.64997	4.88664	5.7788	4.58584	5.77891	4.20256	5.77869	3.46614	5.77958	2.86912	5.77561	2.43283
	5.77111	5.2739	5.73673	5.23079	5.64547	4.88657	5.77441	4.58492	5.77451	4.20172	5.77429	3.46436	5.77496	2.86716	5.77122	2.43126
	5.76683	5.27384	5.73223	5.22998	5.64118	4.88576	5.77013	4.58438	5.77011	4.20056	5.77	3.46227	5.7709	2.86444	5.76682	2.42884
	5.76244	5.27376	5.72794	5.22735	5.63656	4.88497	5.76573	4.5829	5.76572	4.19944	5.76572	3.46055	5.76651	2.86249	5.76255	2.42804
	5.75806	5.27364	5.72355	5.22754	5.63229	4.88524	5.76146	4.58154	5.76145	4.19813	5.76122	3.45984	5.76212	2.86169	5.75827	2.4261
	5.75377	5.27348	5.71905	5.22651	5.62802	4.88391	5.75707	4.57993	5.75706	4.19714	5.75695	3.45844	5.75785	2.86059	5.75377	2.42673
	5.74938	5.27339	5.71478	5.22619	5.62362	4.88442	5.75279	4.58086	5.75278	4.1952	5.75256	3.45662	5.75345	2.85818	5.74948	2.42482
	5.74509	5.27325	5.7106	5.2254	5.61483	4.88332	5.74828	4.57937	5.74827	4.19435	5.74817	3.45405	5.74906	2.85549	5.74508	2.42246
	5.7407	5.27309	5.70621	5.22431	5.61044	4.88249	5.74389	4.57786	5.74388	4.19316	5.744	3.45328	5.74466	2.85569	5.74069	2.42033
	5.73631	5.27284	5.70182	5.22371	5.60605	4.88071	5.73961	4.57674	5.73959	4.19221	5.7396	3.45117	5.74027	2.85364	5.7363	2.41908
	5.73191	5.27269	5.69742	5.22412	5.60166	4.88118	5.73521	4.57674	5.7352	4.19083	5.73521	3.45013	5.73599	2.85228	5.73212	2.41756
	5.72752	5.27257	5.69302	5.22278	5.59715	4.87997	5.73082	4.57524	5.73091	4.18946	5.7307	3.44929	5.73159	2.85028	5.72773	2.41564
	5.72323	5.27243	5.68863	5.22211	5.59287	4.87987	5.72642	4.57571	5.72663	4.18872	5.72642	3.4474	5.7273	2.84892	5.72333	2.41311
	5.71896	5.2722	5.68435	5.22247	5.58848	4.87959	5.72214	4.57373	5.72224	4.18691	5.72202	3.44497	5.72291	2.84814	5.71895	2.41166
	5.71457	5.27198	5.68006	5.22241	5.58409	4.87932	5.71786	4.57266	5.71785	4.18481	5.71763	3.44352	5.71853	2.84605	5.71467	2.41135
	5.71018	5.27179	5.67555	5.22153	5.5797	4.87844	5.71337	4.57325	5.71347	4.18462	5.71335	3.44229	5.71415	2.84421	5.71028	2.41053
	5.70578	5.27147	5.67115	5.22157	5.57531	4.87832	5.70908	4.57281	5.70907	4.18308	5.70907	3.44072	5.70986	2.84251	5.70578	2.40753
	5.70127	5.27119	5.66687	5.22295	5.57081	4.87751	5.70469	4.56991	5.70479	4.18097	5.70468	3.43945	5.70546	2.84043	5.70149	2.40623
	5.69699	5.27095	5.66247	5.22163	5.56642	4.87735	5.70041	4.56687	5.7005	4.18004	5.70029	3.43675	5.70118	2.83923	5.69709	2.40472
	5.69282	5.27074	5.65819	5.22178	5.56214	4.8759	5.6959	4.5684	5.69611	4.17897	5.69589	3.43553	5.69678	2.83725	5.69281	2.40339
	5.68831	5.27051	5.65369	5.22107	5.55775	4.87671	5.69161	4.56675	5.69171	4.17731	5.69161	3.43414	5.69228	2.8353	5.68853	2.4022
	5.68403	5.27026	5.64929	5.22072	5.55336	4.87573	5.68733	4.56553	5.68732	4.1764	5.68732	3.43291	5.68788	2.83351	5.68402	2.4012
	5.67963	5.27003	5.64512	5.2198	5.54898	4.87464	5.68294	4.56353	5.68291	4.17581	5.68292	3.43036	5.6836	2.83354	5.67974	2.39871
	5.67523	5.26975	5.64072	5.21995	5.54449	4.87437	5.67854	4.56551	5.67863	4.17453	5.67853	3.42854	5.67931	2.83169	5.67545	2.39763
	5.67084	5.26949	5.63633	5.22128	5.53571	4.87224	5.67414	4.5633	5.67424	4.17234	5.67413	3.42759	5.67502	2.83068	5.67094	2.39751
	5.66666	5.26933	5.63195	5.22098	5.53144	4.87222	5.66974	4.56213	5.66984	4.17163	5.66973	3.42617	5.67063	2.82936	5.66665	2.39599
	5.66227	5.26919	5.62767	5.2207	5.52705	4.87135	5.66557	4.56202	5.66555	4.17002	5.66533	3.42413	5.66623	2.8274	5.66226	2.39416
	5.65787	5.26899	5.62339	5.22157	5.52266	4.87207	5.66117	4.55979	5.66116	4.16912	5.66104	3.42274	5.66184	2.82447	5.65786	2.39149
	5.65337	5.26888	5.61899	5.2214	5.51828	4.8711	5.65677	4.55872	5.65677	4.16725	5.65677	3.42182	5.65744	2.82341	5.65358	2.39274
	5.64909	5.26877	5.6146	5.22148	5.51379	4.87081	5.65239	4.55858	5.65237	4.16619	5.65238	3.41954	5.65305	2.82318	5.6493	2.38881
	5.64458	5.26867	5.61021	5.22178	5.5094	4.86935	5.64799	4.55826	5.64809	4.1649	5.64798	3.41753	5.64876	2.81982	5.64479	2.38741
	5.64029	5.26861	5.60582	5.22092	5.50502	4.86924	5.64371	4.55758	5.64369	4.16406	5.64348	3.41638	5.64448	2.8195	5.64051	2.38561
	5.63601	5.26859	5.60154	5.22062	5.50073	4.86883	5.63931	4.5554	5.6393	4.16223	5.63908	3.41444	5.64008	2.81635	5.63611	2.38501
	5.63174	5.26859	5.59725	5.22136	5.49623	4.86789	5.63503	4.55545	5.63491	4.16101	5.6348	3.41324	5.63569	2.81556	5.63162	2.38223
	5.62724	5.26854	5.59286	5.22149	5.49184	4.86738	5.63064	4.55422	5.63052	4.15992	5.63063	3.41121	5.63131	2.81328	5.62746	2.38096
	5.62296	5.26841	5.58836	5.22145	5.48757	4.86638	5.62626	4.55286	5.62625	4.15817	5.62625	3.41032	5.62692	2.81268	5.62306	2.38085
	5.61856	5.26828	5.58397	5.22212	5.48319	4.86662	5.62176	4.55175	5.62186	4.15769	5.62186	3.40859	5.62264	2.8107	5.61867	2.37808
	5.61417	5.26818	5.57969	5.22101	5.47442	4.865	5.61758	4.5501	5.61758	4.15517	5.61747	3.40701	5.61836	2.80905	5.61439	2.37668
	5.60989	5.26797	5.5753	5.22055	5.47003	4.86452	5.61308	4.55025	5.61318	4.15469	5.61307	3.40465	5.61396	2.80775	5.61	2.37606
	5.60561	5.26779	5.57091	5.22023	5.46565	4.86362	5.60858	4.54956	5.6089	4.15394	5.60868	3.40337	5.60957	2.80479	5.6056	2.37438
	5.60121	5.26763	5.56673	5.22002	5.46116	4.86295	5.60452	4.54827	5.60451	4.15185	5.60451	3.40122	5.60507	2.80353	5.60121	2.37252
	5.59682	5.26746	5.56235	5.22017	5.45252	4.86228	5.60012	4.54787	5.60011	4.14966	5.60012	3.40016	5.60079	2.80309	5.59693	2.37099
	5.59243	5.26729	5.55796	5.21987	5.44814	4.86154	5.59573	4.54868	5.59572	4.14959	5.59572	3.39881	5.5965	2.80095	5.59242	2.36987
	5.58815	5.26778	5.55357	5.22034	5.44375	4.86126	5.59134	4.54626	5.59144	4.1486	5.59133	3.39718	5.59222	2.79848	5.58825	2.3677
	5.58375	5.2681	5.54907	5.21994	5.43937	4.86104	5.58695	4.54436	5.58704	4.14601	5.58694	3.39402	5.58783	2.79852	5.58386	2.36858
	5.57936	5.26828	5.54479	5.21867	5.43499	4.86058	5.58267	4.54271	5.58276	4.1454	5.58255	3.39405	5.58344	2.79727	5.57947	2.36706
	5.57508	5.26835	5.54064	5.21832	5.4306	4.85952	5.57839	4.54221	5.57837	4.14351	5.57815	3.39192	5.57905	2.79496	5.57508	2.36546
	5.57058	5.26849	5.53625	5.21777	5.42622	4.85902	5.574	4.54257	5.57398	4.14344	5.57398	3.39076	5.57466	2.79279	5.5708	2.36377
	5.5663	5.26858	5.53187	5.21772	5.41746	4.8576	5.56961	4.54215	5.56959	4.14157	5.56959	3.38917	5.57038	2.79201	5.56652	2.36321
	5.56192	5.26853	5.52737	5.21763	5.41307	4.85664	5.56521	4.53935	5.5652	4.1397	5.56521	3.38712	5.56588	2.79047	5.56213	2.36007
	5.55753	5.2684	5.52309	5.21664	5.4087	4.857	5.56083	4.53862	5.56092	4.1381	5.56071	3.38596	5.56171	2.78854	5.55774	2.35935
	5.55314	5.26812	5.51871	5.21635	5.40431	4.85607	5.55655	4.53669	5.55654	4.13658	5.55644	3.38388	5.55732	2.78762	5.55335	2.3571
	5.54897	5.26782	5.51443	5.21567	5.39993	4.85581	5.55227	4.53674	5.55226	4.13623	5.55204	3.38228	5.55293	2.78602	5.54896	2.35728
	5.54459	5.2676	5.51015	5.21617	5.39555	4.85563	5.54788	4.53601	5.54787	4.13526	5.54766	3.38094	5.54843	2.78427	5.54459	2.35537
	5.5401	5.26735	5.50577	5.21618	5.39106	4.85423	5.5435	4.53536	5.54349	4.13324	5.54349	3.37916	5.54394	2.78212	5.5402	2.35297
	5.53582	5.2671	5.50138	5.2156	5.38679	4.8531	5.53912	4.53467	5.53911	4.13194	5.53911	3.37767	5.53967	2.78069	5.53604	2.35251
	5.53154	5.26724	5.49699	5.21544	5.3823	4.85327	5.53473	4.53393	5.53483	4.1309	5.53473	3.37552	5.53551	2.77918	5.53165	2.35028
	5.52705	5.2673	5.4926	5.2156	5.37802	4.85227	5.53034	4.53198	5.53055	4.13065	5.53023	3.37356	5.53123	2.77623	5.52726	2.34828
	5.52288	5.26731	5.48844	5.21703	5.37364	4.85208	5.52596	4.5305	5.52616	4.12728	5.52595	3.37269	5.52684	2.77539	5.52288	2.34769
	5.5185	5.26725	5.48405	5.21686	5.36926	4.85125	5.52179	4.52996	5.52167	4.12627	5.52168	3.37109	5.52245	2.7733	5.51849	2.34462
	5.51411	5.26716	5.47955	5.21724	5.36489	4.85059	5.51741	4.52926	5.51728	4.12662	5.51729	3.36976	5.51807	2.77227	5.51411	2.34344
	5.50972	5.26705	5.47517	5.21634	5.3605	4.85069	5.51302	4.52751	5.51301	4.12298	5.51302	3.36594	5.51368	2.76998	5.50983	2.34228
	5.50533	5.2668	5.4709	5.21555	5.35612	4.84907	5.50863	4.52663	5.50862	4.12288	5.50863	3.36542	5.5093	2.76894	5.50544	2.3393
	5.50094	5.26647	5.46652	5.21568	5.35174	4.84845	5.50425	4.52561	5.50446	4.12145	5.50425	3.36512	5.50503	2.76617	5.50116	2.34013
	5.49666	5.26592	5.46213	5.21624	5.34736	4.84771	5.49997	4.52551	5.50006	4.11889	5.49974	3.36192	5.50063	2.76426	5.49677	2.33691
	5.49228	5.26611	5.45786	5.21635	5.34298	4.84745	5.49547	4.52447	5.49567	4.11845	5.49546	3.36131	5.49624	2.76338	5.49239	2.33551
	5.488	5.26623	5.4536	5.21619	5.33859	4.84651	5.4913	4.52453	5.49129	4.11763	5.49108	3.359	5.49196	2.76282	5.488	2.33346
	5.48362	5.26628	5.44922	5.2166	5.33421	4.84732	5.48692	4.52229	5.4869	4.11475	5.4868	3.35738	5.48758	2.76085	5.48373	2.33337
	5.47924	5.26621	5.44483	5.2165	5.32982	4.84732	5.48253	4.5217	5.48263	4.11449	5.48242	3.35617	5.48342	2.75926	5.47945	2.33073
	5.47464	5.26619	5.44045	5.21597	5.32543	4.84574	5.47815	4.51915	5.47825	4.11244	5.47804	3.35395	5.47892	2.75613	5.47496	2.32968
	5.47047	5.26612	5.43618	5.21588	5.32104	4.84483	5.47388	4.51865	5.47386	4.11205	5.47376	3.35298	5.47464	2.7552	5.47068	2.32713
	5.4662	5.266	5.4318	5.21673	5.31666	4.84411	5.4696	4.51766	5.46959	4.10928	5.46938	3.35061	5.47026	2.75278	5.46641	2.32615
	5.46192	5.2659	5.42752	5.21611	5.31228	4.84424	5.46522	4.51692	5.46521	4.10891	5.465	3.34855	5.46588	2.75109	5.46192	2.32505
	5.45755	5.26562	5.42314	5.21584	5.30789	4.84304	5.46072	4.51632	5.46082	4.10673	5.46061	3.34721	5.4615	2.74916	5.45765	2.32302
	5.45317	5.26525	5.41876	5.21443	5.3034	4.84188	5.45635	4.51678	5.45644	4.10446	5.45634	3.3462	5.45712	2.74784	5.45317	2.32123
	5.44879	5.26482	5.41438	5.21362	5.29912	4.8422	5.45208	4.51357	5.45218	4.10452	5.45197	3.34456	5.45285	2.74635	5.44889	2.31915
	5.44441	5.26434	5.41	5.21311	5.29485	4.84158	5.44771	4.51323	5.44779	4.10356	5.4477	3.34252	5.44858	2.74583	5.44462	2.31793
	5.44013	5.26373	5.40572	5.21213	5.29035	4.84037	5.44343	4.51207	5.44352	4.10179	5.44331	3.34049	5.4442	2.74341	5.44024	2.31748
	5.43575	5.26339	5.3813	5.21142	5.28596	4.84037	5.43893	4.51085	5.43914	4.10151	5.43893	3.33918	5.43982	2.74225	5.43585	2.31591
	5.43136	5.26312	5.37932	5.21049	5.2772	4.83791	5.43477	4.50923	5.43475	4.09971	5.43476	3.33739	5.43543	2.73979	5.43147	2.31671
	5.42709	5.26287	5.37516	5.20978	5.27271	4.83829	5.43017	4.50906	5.43026	4.09768	5.43026	3.33604	5.43116	2.73847	5.42709	2.31526
	5.4226	5.26266	5.37089	5.20977	5.26405	4.83642	5.42579	4.50789	5.42588	4.096	5.42588	3.33444	5.42678	2.73699	5.42271	2.31349
	5.41833	5.26248	5.36652	5.20924	5.25956	4.83576	5.42162	4.50622	5.42161	4.09541	5.4214	3.33255	5.42228	2.73472	5.41832	2.31356
	5.41406	5.26229	5.36225	5.20859	5.25528	4.83566	5.41724	4.50515	5.41745	4.09439	5.41713	3.33048	5.41812	2.73289	5.41416	2.30995
	5.40979	5.26206	5.35786	5.20829	5.25078	4.83553	5.41308	4.50445	5.41307	4.09313	5.41285	3.32895	5.41374	2.73158	5.40978	2.30751
	5.4054	5.26183	5.35348	5.20677	5.2465	4.83425	5.40859	4.50374	5.40869	4.0909	5.4087	3.32716	5.40937	2.73018	5.4054	2.30659
	5.40101	5.26147	5.3491	5.20645	5.23775	4.83202	5.40421	4.50248	5.4043	4.08909	5.40431	3.32562	5.40498	2.72824	5.40124	2.30679
	5.39664	5.26116	5.34471	5.20753	5.23339	4.83239	5.39994	4.50152	5.40003	4.08875	5.39982	3.32363	5.4006	2.72664	5.39686	2.30354
	5.39225	5.26109	5.34055	5.20661	5.229	4.83236	5.39545	4.50101	5.39576	4.08683	5.39555	3.32226	5.39622	2.72596	5.39248	2.30216
	5.38787	5.26101	5.33617	5.20681	5.22461	4.83051	5.39117	4.49974	5.39138	4.08482	5.39117	3.32018	5.39205	2.72348	5.38809	2.29991
	5.3836	5.2609	5.33179	5.20621	5.22022	4.83029	5.3869	4.49827	5.387	4.08459	5.38679	3.31881	5.38767	2.72187	5.38371	2.29836
	5.37933	5.26085	5.3274	5.20516	5.21584	4.82988	5.38251	4.49828	5.3825	4.08309	5.38251	3.31708	5.38329	2.72028	5.37933	2.29704
	5.37483	5.26078	5.323	5.20471	5.21145	4.82925	5.37813	4.49672	5.37812	4.08256	5.37802	3.31532	5.37891	2.7185	5.37495	2.29675
	5.37046	5.26072	5.31862	5.20386	5.20267	4.82636	5.37386	4.49513	5.37385	4.07851	5.37375	3.31366	5.37453	2.71704	5.37057	2.29366
	5.36619	5.26077	5.31435	5.2037	5.1939	4.82654	5.36948	4.49421	5.36947	4.07674	5.36937	3.31195	5.37037	2.71554	5.36641	2.29373
	5.36181	5.26079	5.31007	5.20416	5.18501	4.82503	5.36522	4.49299	5.36521	4.07809	5.365	3.31018	5.366	2.71359	5.36203	2.29191
	5.35744	5.26077	5.30569	5.20353	5.17634	4.82335	5.36084	4.49214	5.36094	4.07484	5.36072	3.30831	5.36161	2.7115	5.35754	2.29097
	5.35305	5.26069	5.3013	5.20331	5.17195	4.82321	5.35645	4.49071	5.35655	4.0735	5.35634	3.30653	5.35723	2.70982	5.35316	2.28978
	5.34889	5.26056	5.29692	5.20365	5.16756	4.82233	5.35218	4.48976	5.35217	4.07414	5.35207	3.30508	5.35284	2.70823	5.34888	2.28783
	5.3445	5.26037	5.29253	5.20323	5.16317	4.82218	5.3478	4.48794	5.34778	4.07055	5.34779	3.30325	5.34846	2.70654	5.34461	2.28552
	5.34012	5.26004	5.28826	5.20285	5.15867	4.82217	5.3433	4.48782	5.3434	4.06833	5.34341	3.30135	5.34419	2.70554	5.34034	2.28339
	5.33574	5.25971	5.26393	5.20271	5.15439	4.82112	5.33903	4.48679	5.33902	4.06841	5.33903	3.29968	5.33992	2.70344	5.33596	2.28239
	5.33136	5.25945	5.26185	5.20267	5.14999	4.81852	5.33476	4.48573	5.33475	4.0671	5.33464	3.29802	5.33542	2.70153	5.33146	2.28108
	5.32696	5.2592	5.25768	5.2027	5.14559	4.81943	5.33026	4.48548	5.33047	4.06573	5.33026	3.29665	5.33115	2.70034	5.32707	2.27949
	5.32269	5.25899	5.2534	5.20274	5.14131	4.81862	5.32599	4.48417	5.32608	4.06372	5.32587	3.29474	5.32665	2.6976	5.32278	2.278
	5.31841	5.25871	5.24913	5.20293	5.13681	4.81772	5.3216	4.48232	5.3217	4.06309	5.32137	3.29288	5.32237	2.69704	5.31863	2.27744
	5.31403	5.25841	5.24474	5.20297	5.13242	4.81635	5.31721	4.48077	5.31731	4.06076	5.31732	3.29172	5.31798	2.69546	5.31424	2.27599
	5.30953	5.25819	5.24036	5.20295	5.12803	4.81644	5.31294	4.48057	5.31292	4.0603	5.31293	3.28916	5.31371	2.69317	5.30986	2.27359
	5.30537	5.25785	5.23601	5.20208	5.11046	4.81329	5.30855	4.47834	5.30854	4.05879	5.30855	3.28792	5.30933	2.69233	5.30548	2.27097
	5.30109	5.25741	5.23173	5.20151	5.10608	4.81325	5.30417	4.47676	5.30416	4.05719	5.30417	3.28602	5.30494	2.68945	5.30109	2.27014
	5.29671	5.25719	5.22735	5.20112	5.10169	4.81244	5.29989	4.4772	5.29999	4.0556	5.29978	3.28437	5.30067	2.68802	5.29671	2.2684
	5.29222	5.25696	5.22307	5.20166	5.09741	4.81004	5.2954	4.47626	5.2955	4.05349	5.2955	3.28258	5.29618	2.68658	5.29232	2.26768
	5.28794	5.2567	5.21868	5.20188	5.09302	4.8111	5.29102	4.47558	5.29111	4.05148	5.29112	3.28091	5.2919	2.68607	5.28805	2.26438
	5.28356	5.25627	5.21407	5.20207	5.08841	4.81041	5.28685	4.47457	5.28683	4.05209	5.28685	3.27912	5.28762	2.68308	5.28356	2.26285
	5.27918	5.25577	5.20979	5.20277	5.08413	4.80954	5.28248	4.47268	5.28268	4.05005	5.28247	3.27732	5.28324	2.68232	5.2794	2.26163
	5.2748	5.25534	5.20551	5.20271	5.07974	4.80948	5.2781	4.47118	5.2783	4.04691	5.27798	3.27543	5.27887	2.6802	5.2748	2.26042
	5.27052	5.25491	5.20134	5.20373	5.07535	4.80724	5.27382	4.47091	5.27391	4.04666	5.2737	3.274	5.27459	2.67643	5.27051	2.25889
	5.26603	5.25455	5.19695	5.20332	5.07095	4.80721	5.26954	4.47103	5.26953	4.04509	5.26943	3.272	5.27021	2.67399	5.26624	2.25719
	5.26186	5.25421	5.19258	5.20357	5.06656	4.80613	5.26516	4.46766	5.26514	4.04379	5.26504	3.26966	5.26582	2.66908	5.26185	2.25439
	5.25747	5.25384	5.18819	5.20264	5.06228	4.80657	5.26066	4.46593	5.26075	4.04264	5.26055	3.26871	5.26143	2.67311	5.25768	2.25405
	5.25308	5.25346	5.18379	5.20182	5.05779	4.8061	5.25627	4.46641	5.25637	4.04018	5.25638	3.2669	5.25716	2.67165	5.25329	2.25333
	5.2487	5.25303	5.17941	5.20209	5.0534	4.80503	5.252	4.46524	5.25209	4.03965	5.25199	3.26473	5.25288	2.66974	5.2488	2.25219
	5.24431	5.25267	5.17523	5.20206	5.04461	4.80117	5.24772	4.46537	5.24781	4.03841	5.2476	3.26344	5.24849	2.66869	5.24452	2.25085
	5.24017	5.25239	5.17073	5.20144	5.04022	4.8038	5.24344	4.46225	5.24343	4.03544	5.24321	3.26136	5.2441	2.66737	5.24016	2.24846
	5.23581	5.25227	5.16634	5.20238	5.03144	4.80259	5.23908	4.46248	5.23906	4.03446	5.23896	3.25976	5.23974	2.6647	5.2358	2.24578
	5.23131	5.25216	5.16206	5.20256	5.02705	4.79978	5.23471	4.46259	5.23459	4.03337	5.23449	3.25783	5.23538	2.66385	5.23152	2.24732
	5.22703	5.25216	5.15767	5.20205	5.02266	4.80047	5.2301	4.46006	5.2302	4.03198	5.23032	3.25627	5.2312	2.66147	5.22724	2.24484
	5.22264	5.25222	5.15328	5.20179	5.01828	4.79892	5.22593	4.4587	5.22592	4.03052	5.22593	3.25382	5.22682	2.65988	5.22285	2.24165
	5.21825	5.25228	5.14899	5.20111	5.01389	4.79927	5.22155	4.45734	5.22164	4.02892	5.22154	3.25249	5.22243	2.65838	5.21836	2.23938
	5.21386	5.25249	5.14448	5.20021	5.00951	4.79888	5.21727	4.45605	5.21736	4.02662	5.21715	3.25063	5.21804	2.65604	5.21397	2.23885
	5.20958	5.25271	5.14031	5.20072	5.00512	4.79786	5.21277	4.45452	5.21298	4.02612	5.21277	3.24935	5.21365	2.65455	5.20968	2.23795
	5.2053	5.25297	5.13591	5.20057	5.00072	4.798	5.20838	4.45339	5.20858	4.02568	5.20848	3.24639	5.20926	2.65253	5.20552	2.23574
	5.20091	5.25325	5.13153	5.19973	4.99633	4.79596	5.20421	4.45287	5.20419	4.02258	5.2041	3.24506	5.20487	2.65124	5.20101	2.23475
	5.19653	5.25366	5.12714	5.20103	4.99194	4.79532	5.19982	4.45239	5.1998	4.02111	5.19982	3.24406	5.20059	2.64904	5.19663	2.23254
	5.19214	5.25414	5.12274	5.20052	4.98766	4.79613	5.19543	4.45103	5.19542	4.01955	5.19543	3.24267	5.19632	2.64775	5.19236	2.23067
	5.18776	5.25445	5.11857	5.19914	4.98306	4.79354	5.19105	4.44971	5.19126	4.01881	5.19105	3.24061	5.19183	2.64584	5.18786	2.23061
	5.18359	5.25477	5.11418	5.19828	4.97878	4.79151	5.18677	4.44884	5.18687	4.01718	5.18666	3.2385	5.18755	2.64478	5.18347	2.22765
	5.17919	5.25526	5.10979	5.19656	4.97438	4.79209	5.18249	4.44785	5.18248	4.01493	5.18227	3.23726	5.18316	2.64222	5.17919	2.22714
	5.17481	5.2558	5.1053	5.1957	4.96999	4.7912	5.1781	4.44732	5.1782	4.01383	5.1781	3.23557	5.17877	2.64064	5.1748	2.22488
	5.17041	5.2569	5.10102	5.19468	4.96121	4.78997	5.17371	4.44613	5.1737	4.01223	5.17371	3.23347	5.17449	2.63925	5.17052	2.22355
	5.16591	5.25792	5.09663	5.19511	4.95682	4.78918	5.16932	4.44236	5.16931	4.01303	5.16921	3.23108	5.17021	2.63751	5.16613	2.22151
	5.16163	5.25883	5.09224	5.19641	4.95254	4.7892	5.16504	4.44239	5.16514	4.00812	5.1647	3.22996	5.16581	2.63593	5.16184	2.22017
	5.15724	5.25965	5.08807	5.19609	4.94804	4.78793	5.16065	4.44177	5.16075	4.00788	5.16042	3.22798	5.16142	2.63466	5.15746	2.21792
	5.15296	5.26017	5.08367	5.19609	4.94366	4.78774	5.15626	4.44089	5.15636	4.00614	5.15625	3.22673	5.15703	2.63278	5.15306	2.21686
	5.14867	5.26061	5.07916	5.19579	4.93489	4.7847	5.15197	4.43983	5.15196	4.00488	5.15174	3.22472	5.15264	2.6309	5.14877	2.2152
	5.14427	5.26097	5.07489	5.19473	4.93062	4.78599	5.14746	4.43886	5.14756	4.00307	5.14734	3.22237	5.14835	2.62856	5.14437	2.21428
	5.13988	5.26121	5.0706	5.19419	4.92174	4.78435	5.14318	4.43861	5.14328	4.00266	5.14317	3.22099	5.14396	2.62764	5.13999	2.213
	5.13548	5.26128	5.0661	5.1935	4.91746	4.78341	5.13868	4.43522	5.13888	4.00103	5.13878	3.21913	5.13956	2.62594	5.13571	2.21039
	5.13109	5.26138	5.06171	5.19301	4.90858	4.78155	5.13451	4.43342	5.13461	3.99831	5.13439	3.21699	5.13528	2.62418	5.13131	2.21054
	5.1267	5.26149	5.05743	5.19348	4.90419	4.78022	5.13023	4.43364	5.13021	3.99624	5.13	3.21564	5.13089	2.62252	5.12692	2.20763
	5.12243	5.26138	5.05315	5.19455	4.89981	4.78025	5.12583	4.43202	5.12571	3.99597	5.12561	3.21441	5.1265	2.62067	5.12264	2.20538
	5.11814	5.26113	5.04876	5.19287	4.89114	4.77858	5.12133	4.43133	5.12132	3.99405	5.12133	3.21198	5.12211	2.61905	5.11814	2.20427
	5.11375	5.26076	5.04426	5.19172	4.8779	4.77612	5.11694	4.43001	5.11704	3.99368	5.11705	3.21001	5.11772	2.61635	5.11386	2.20206
	5.10947	5.26031	5.03998	5.19166	4.87351	4.77564	5.11266	4.42939	5.11265	3.99053	5.11254	3.2083	5.11343	2.61506	5.10957	2.20174
	5.10498	5.25978	5.03581	5.18967	4.86902	4.77466	5.10828	4.42816	5.10826	3.98911	5.10827	3.20655	5.10916	2.61321	5.10509	2.19889
	5.1007	5.25917	5.03131	5.18927	4.86464	4.77349	5.10389	4.42627	5.1041	3.98694	5.10389	3.2049	5.10478	2.61168	5.1007	2.19773
	5.09631	5.25846	5.02703	5.18929	4.86036	4.77326	5.0995	4.42487	5.09971	3.98588	5.0996	3.20269	5.10038	2.60971	5.09642	2.19613
	5.09203	5.25771	5.02263	5.18975	4.85608	4.77256	5.09522	4.42345	5.09532	3.98458	5.09532	3.20166	5.09588	2.60794	5.09202	2.1935
	5.08764	5.25692	5.01825	5.19021	4.8472	4.77042	5.09072	4.4222	5.09082	3.98334	5.09093	3.19891	5.0916	2.60595	5.08785	2.19423
	5.08325	5.25618	5.01376	5.19094	4.84294	4.77031	5.08655	4.42011	5.08653	3.98166	5.08654	3.19763	5.08721	2.60422	5.08346	2.19252
	5.07885	5.25558	5.00948	5.19109	4.83845	4.76938	5.08216	4.42027	5.08225	3.98007	5.08215	3.19609	5.08304	2.60315	5.07906	2.18937
	5.07457	5.2555	5.00509	5.1906	4.83418	4.76957	5.07776	4.41961	5.07786	3.9784	5.07776	3.19415	5.07865	2.60136	5.07467	2.18888
	5.07018	5.25541	5.00092	5.18975	4.82968	4.76741	5.07359	4.42007	5.07347	3.97616	5.07337	3.19232	5.07425	2.59899	5.07028	2.18589
	5.0659	5.25527	4.99653	5.18876	4.8253	4.76656	5.06898	4.41628	5.06919	3.97495	5.06897	3.19075	5.06986	2.59717	5.06589	2.18378
	5.06151	5.25504	4.99215	5.18853	4.82091	4.76601	5.06481	4.41504	5.0648	3.97391	5.06481	3.18868	5.06548	2.5956	5.06151	2.18392
	5.05713	5.25466	4.98764	5.1897	4.81653	4.76482	5.06042	4.4143	5.06041	3.97137	5.06031	3.18686	5.0612	2.59469	5.05723	2.18174
	5.05273	5.25434	4.98326	5.18941	4.81214	4.76475	5.05603	4.41285	5.05602	3.97214	5.05592	3.1851	5.05692	2.59073	5.05295	2.18068
	5.04834	5.25399	4.97886	5.18916	4.80776	4.76301	5.05165	4.41233	5.05185	3.96873	5.05164	3.1826	5.05253	2.59077	5.04856	2.17892
	5.04417	5.2535	4.97469	5.18882	4.80337	4.76266	5.04747	4.41104	5.04746	3.96795	5.04725	3.18158	5.04813	2.58818	5.04406	2.17734
	5.03978	5.25301	4.9704	5.18882	4.79898	4.76246	5.04308	4.41026	5.04307	3.96519	5.04285	3.17943	5.04375	2.58756	5.03978	2.17506
	5.03539	5.25262	4.96602	5.18849	4.79459	4.76182	5.03858	4.40821	5.03868	3.96459	5.03868	3.17764	5.03936	2.58587	5.03539	2.17469
	5.031	5.25233	4.96163	5.18737	4.79021	4.76122	5.03418	4.40847	5.03428	3.9633	5.03429	3.17572	5.03518	2.58392	5.03111	2.17192
	5.02661	5.25205	4.95724	5.18837	4.78594	4.76026	5.02991	4.40648	5.03	3.96134	5.0299	3.17381	5.03079	2.5822	5.02672	2.17025
	5.02222	5.2518	4.95296	5.18916	4.78144	4.75937	5.02551	4.40472	5.02562	3.96054	5.02551	3.17196	5.0264	2.58004	5.02243	2.16934
	5.01784	5.2515	4.94857	5.18869	4.77706	4.75825	5.02113	4.40263	5.02134	3.95842	5.02113	3.17006	5.02201	2.57817	5.01805	2.1672
	5.01367	5.2512	4.94429	5.1888	4.77267	4.75767	5.01675	4.40277	5.01685	3.95552	5.01674	3.16914	5.01764	2.57658	5.01367	2.16679
	5.00928	5.25097	4.9399	5.18833	4.76379	4.75544	5.01247	4.40063	5.01256	3.95567	5.01236	3.16661	5.01325	2.57501	5.00928	2.16533
	5.00489	5.25087	4.9353	5.18915	4.75964	4.75521	5.00808	4.39919	5.00818	3.95285	5.00808	3.16482	5.00886	2.57364	5.005	2.16359
	5.0005	5.25076	4.93114	5.18876	4.75515	4.75483	5.0038	4.399	5.00379	3.95112	5.0038	3.16305	5.00457	2.57172	5.0005	2.16069
	4.99611	5.2507	4.92676	5.18814	4.75088	4.75383	4.99941	4.39768	4.99951	3.95003	4.9993	3.16056	5.00018	2.56995	4.99633	2.15927
	4.99184	5.25069	4.92237	5.18796	4.74638	4.75275	4.99502	4.39553	4.99512	3.94858	4.99491	3.15856	4.9958	2.5676	4.99194	2.15824
	4.98744	5.25061	4.91821	5.18929	4.742	4.75315	4.99074	4.39413	4.99083	3.94815	4.99063	3.15728	4.99152	2.56576	4.98755	2.15647
	4.98316	5.25069	4.91371	5.18866	4.73762	4.751	4.98646	4.39219	4.98645	3.94512	4.98635	3.1555	4.98712	2.56448	4.98316	2.1544
	4.97878	5.25071	4.90933	5.18868	4.73323	4.74971	4.98207	4.39219	4.98206	3.9432	4.98196	3.15441	4.98263	2.56325	4.97899	2.15458
	4.97427	5.2507	4.90504	5.18925	4.72885	4.74967	4.97756	4.39109	4.97767	3.9425	4.97756	3.15224	4.97835	2.5606	4.97449	2.15205
	4.96999	5.25071	4.90066	5.18925	4.72446	4.74891	4.97328	4.39041	4.97338	3.94078	4.97317	3.14971	4.97384	2.55887	4.9702	2.1502
	4.96571	5.25072	4.89628	5.18784	4.72008	4.74862	4.96889	4.38851	4.96888	3.94055	4.96889	3.14777	4.96967	2.55714	4.96581	2.1496
	4.96132	5.2506	4.892	5.18819	4.7157	4.74785	4.96451	4.38721	4.9646	3.937	4.9645	3.14684	4.96539	2.55561	4.96142	2.1463
	4.95682	5.25053	4.88774	5.1874	4.71132	4.74681	4.96023	4.38574	4.96033	3.93614	4.96001	3.14459	4.961	2.55428	4.95703	2.1456
	4.95265	5.25048	4.88336	5.18779	4.70694	4.74594	4.95595	4.3842	4.95594	3.93312	4.95572	3.14237	4.95661	2.55195	4.95264	2.14279
	4.94827	5.25036	4.87897	5.18761	4.70266	4.74505	4.95145	4.38278	4.95155	3.93209	4.95134	3.14039	4.95223	2.55065	4.94826	2.14295
	4.94388	5.25022	4.87459	5.1874	4.69828	4.74319	4.94718	4.38167	4.94727	3.93182	4.94717	3.13916	4.94795	2.54847	4.94398	2.14263
	4.93949	5.25011	4.8702	5.18703	4.69379	4.74312	4.9429	4.38097	4.94288	3.92869	4.94278	3.13725	4.94356	2.54681	4.9396	2.13901
	4.9351	5.25003	4.86593	5.18715	4.68951	4.74218	4.9384	4.37925	4.9386	3.92843	4.9384	3.13514	4.93928	2.54485	4.93532	2.13681
	4.93094	5.25023	4.86165	5.18664	4.68513	4.74194	4.93413	4.3783	4.93422	3.92658	4.9339	3.13317	4.9349	2.54319	4.93094	2.13483
	4.92656	5.25049	4.85726	5.18689	4.68063	4.74108	4.92964	4.37744	4.92984	3.92405	4.92963	3.13147	4.93041	2.54128	4.92656	2.13317
	4.92207	5.25069	4.85288	5.18626	4.67635	4.74029	4.92536	4.37642	4.92546	3.92242	4.92524	3.12907	4.92614	2.53972	4.92217	2.13258
	4.91779	5.25076	4.84849	5.18608	4.67198	4.73949	4.92108	4.37465	4.92107	3.92091	4.92108	3.12703	4.92186	2.53796	4.9179	2.13119
	4.9134	5.25079	4.84412	5.18533	4.66749	4.73897	4.91659	4.37307	4.91669	3.919	4.91669	3.12592	4.91758	2.53618	4.91362	2.12955
	4.90901	5.25095	4.83974	5.18506	4.66322	4.73789	4.91231	4.37307	4.91241	3.91817	4.91231	3.12408	4.91319	2.53449	4.90923	2.12753
	4.90463	5.251	4.83547	5.18431	4.65872	4.73665	4.90781	4.3713	4.90802	3.91614	4.90792	3.12202	4.9088	2.53308	4.90462	2.12503
	4.90035	5.25101	4.83119	5.1835	4.65445	4.73564	4.90376	4.36928	4.90374	3.9163	4.90353	3.12031	4.90442	2.53102	4.90035	2.12342
	4.89608	5.25102	4.82681	5.18203	4.64995	4.73533	4.89927	4.36781	4.89935	3.91219	4.89937	3.11822	4.90004	2.52902	4.89607	2.12292
	4.89169	5.25093	4.82242	5.18131	4.64557	4.73478	4.89487	4.36716	4.89486	3.91044	4.89498	3.11545	4.89565	2.52664	4.8918	2.12059
	4.88732	5.25081	4.79808	5.18128	4.64118	4.73386	4.89061	4.36515	4.89049	3.90943	4.89061	3.11457	4.89137	2.52518	4.88753	2.11944
	4.88294	5.2506	4.796	5.18053	4.6368	4.73249	4.88624	4.36393	4.88644	3.90794	4.88623	3.11267	4.88711	2.52361	4.88315	2.11859
	4.87856	5.25026	4.79194	5.17941	4.63241	4.73245	4.88185	4.36133	4.88206	3.90476	4.88184	3.11083	4.88274	2.52157	4.87877	2.11622
	4.87439	5.24991	4.77659	5.17984	4.62813	4.73138	4.87757	4.36114	4.87767	3.90566	4.87746	3.10815	4.87824	2.52037	4.87438	2.11495
	4.87	5.24962	4.76366	5.17924	4.62363	4.73046	4.87319	4.35941	4.87318	3.90265	4.87307	3.10717	4.87397	2.51819	4.87	2.11445
	4.86562	5.24933	4.75053	5.18002	4.61925	4.72936	4.8688	4.35909	4.8689	3.9007	4.8688	3.10528	4.86958	2.51659	4.86561	2.11134
	4.86123	5.2491	4.74833	5.17971	4.61497	4.72864	4.86453	4.35767	4.86452	3.89862	4.86441	3.10334	4.86519	2.51448	4.86145	2.10959
	4.85685	5.24896	4.74417	5.17989	4.61047	4.72765	4.86015	4.35608	4.86024	3.89794	4.86014	3.10111	4.86081	2.51297	4.85696	2.10731
	4.85246	5.24874	4.73978	5.17886	4.6062	4.72648	4.85575	4.35446	4.85575	3.89694	4.85575	3.10014	4.85653	2.51137	4.85257	2.10515
	4.84808	5.24852	4.7354	5.17878	4.60181	4.72583	4.85137	4.35439	4.85147	3.89406	4.85136	3.0973	4.85226	2.50929	4.84829	2.10434
	4.84392	5.24835	4.73102	5.17839	4.59732	4.72548	4.8472	4.35323	4.84719	3.89298	4.84688	3.0956	4.84787	2.50789	4.84392	2.10288
	4.83955	5.24814	4.72674	5.17758	4.59293	4.72456	4.84273	4.35114	4.84283	3.89162	4.84262	3.09458	4.84349	2.50664	4.83964	2.10128
	4.83505	5.24812	4.72236	5.17711	4.58854	4.72296	4.83835	4.34998	4.83844	3.88918	4.83823	3.0918	4.83923	2.50492	4.83515	2.09877
	4.83056	5.24814	4.71808	5.17824	4.58416	4.72275	4.83385	4.34743	4.83395	3.88804	4.83406	3.08918	4.83485	2.50247	4.83077	2.0969
	4.82639	5.24824	4.71371	5.17886	4.5799	4.72173	4.82968	4.34851	4.82978	3.88594	4.82968	3.08778	4.83046	2.50078	4.82638	2.09605
	4.82201	5.24823	4.70933	5.17913	4.5754	4.72066	4.82541	4.34583	4.82528	3.88474	4.82529	3.08598	4.82619	2.49908	4.82211	2.09567
	4.81773	5.24821	4.70494	5.17896	4.57102	4.72014	4.82092	4.3454	4.82101	3.88366	4.82091	3.08418	4.8218	2.49742	4.81783	2.094
	4.81346	5.24825	4.70056	5.17948	4.56663	4.7185	4.81664	4.34345	4.81663	3.88148	4.81653	3.08214	4.81741	2.49508	4.81345	2.09115
	4.80907	5.24821	4.69617	5.17951	4.56224	4.7178	4.81237	4.34084	4.81235	3.87893	4.81225	3.0802	4.81303	2.49397	4.80928	2.08899
	4.80469	5.24812	4.69189	5.17917	4.55786	4.71675	4.80798	4.34117	4.80797	3.87824	4.80786	3.07828	4.80865	2.4917	4.8049	2.08882
	4.8003	5.24794	4.68751	5.17988	4.55358	4.71554	4.80359	4.3404	4.80358	3.87574	4.80359	3.07664	4.80426	2.48988	4.80051	2.08626
	4.79602	5.24771	4.68324	5.1791	4.54908	4.71594	4.7992	4.33955	4.7993	3.87456	4.7992	3.0746	4.79987	2.48793	4.79601	2.0868
	4.79174	5.24747	4.67885	5.17977	4.54448	4.7145	4.79482	4.33761	4.79502	3.8721	4.79481	3.07189	4.7957	2.4866	4.79174	2.08438
	4.78725	5.24719	4.67447	5.17981	4.54032	4.71292	4.79043	4.33499	4.79063	3.87139	4.79043	3.07069	4.79132	2.48449	4.78724	2.08158
	4.78286	5.24689	4.67009	5.1786	4.53594	4.71281	4.78616	4.33378	4.78625	3.86874	4.78615	3.0687	4.78693	2.48285	4.78297	2.07876
	4.77859	5.24644	4.66594	5.17782	4.53155	4.71165	4.78188	4.33331	4.78187	3.86761	4.78188	3.06669	4.78255	2.48091	4.77869	2.07853
	4.77421	5.2459	4.66155	5.17713	4.52716	4.71121	4.7775	4.33119	4.77749	3.86579	4.77749	3.06464	4.77816	2.47932	4.77442	2.07753
	4.76981	5.24539	4.65716	5.17684	4.52277	4.71008	4.77312	4.3291	4.7731	3.86328	4.773	3.06343	4.77389	2.47741	4.76993	2.07552
	4.76543	5.2449	4.65266	5.17617	4.51839	4.70961	4.76873	4.32877	4.76894	3.86314	4.76861	3.06099	4.7695	2.47577	4.76565	2.07258
	4.76116	5.24442	4.64839	5.17614	4.514	4.7077	4.76434	4.32757	4.76444	3.86104	4.76434	3.0599	4.76512	2.47403	4.76127	2.07113
	4.75678	5.2438	4.64412	5.17539	4.50962	4.70691	4.76007	4.32652	4.76017	3.85847	4.76006	3.05683	4.76062	2.47166	4.75689	2.06914
	4.75252	5.2432	4.63973	5.17496	4.50522	4.70703	4.75581	4.32509	4.75579	3.85828	4.75569	3.05542	4.75636	2.47007	4.75262	2.06839
	4.74803	5.24265	4.63535	5.17632	4.50095	4.70585	4.75132	4.32472	4.75153	3.85571	4.75143	3.0532	4.7521	2.46852	4.74824	2.0664
	4.74375	5.24196	4.63107	5.17579	4.49646	4.70439	4.74705	4.3235	4.74703	3.85309	4.74704	3.05145	4.74793	2.46667	4.74386	2.06411
	4.73937	5.24136	4.62668	5.17532	4.49209	4.70399	4.74266	4.32031	4.74276	3.85148	4.74255	3.0493	4.74354	2.46454	4.73947	2.06294
	4.7352	5.24074	4.62229	5.17453	4.4877	4.70285	4.73828	4.31865	4.73848	3.85033	4.73827	3.04758	4.73916	2.46254	4.73509	2.06075
	4.73082	5.24012	4.6179	5.17353	4.4832	4.70178	4.7341	4.31754	4.7341	3.84864	4.73388	3.04576	4.73467	2.46163	4.73081	2.05955
	4.72633	5.23955	4.61362	5.17298	4.47904	4.70153	4.72973	4.31728	4.7296	3.84641	4.7295	3.0439	4.73039	2.45933	4.72643	2.05795
	4.72194	5.23894	4.60924	5.17219	4.47454	4.69936	4.72534	4.31627	4.72522	3.84479	4.72523	3.04206	4.72601	2.45729	4.72215	2.05603
	4.71767	5.23836	4.60496	5.17224	4.46588	4.69715	4.72096	4.31327	4.72095	3.84308	4.72084	3.04038	4.72162	2.45595	4.71776	2.05448
	4.71329	5.23791	4.60047	5.17177	4.46138	4.69703	4.71657	4.31217	4.71656	3.84126	4.71646	3.03821	4.71735	2.45437	4.7135	2.05291
	4.70902	5.23744	4.59609	5.17071	4.4571	4.6963	4.71231	4.31078	4.71218	3.83957	4.71208	3.03569	4.71308	2.45227	4.70912	2.05176
	4.70463	5.23707	4.5917	5.17021	4.45271	4.69566	4.70793	4.3096	4.70802	3.83669	4.70771	3.03401	4.7087	2.45008	4.70474	2.05024
	4.70014	5.23683	4.58742	5.16943	4.4482	4.6943	4.70365	4.30755	4.70364	3.83646	4.70343	3.0323	4.70432	2.44835	4.70035	2.04778
	4.69586	5.23665	4.58327	5.16925	4.44392	4.69343	4.69915	4.30643	4.69925	3.83407	4.69915	3.02983	4.69993	2.44697	4.69608	2.0461
	4.69159	5.23658	4.57889	5.16837	4.43943	4.69244	4.69477	4.30673	4.69487	3.83225	4.69477	3.02853	4.69566	2.44555	4.6918	2.04344
	4.68721	5.23669	4.5745	5.16826	4.43504	4.69155	4.6905	4.30387	4.69048	3.83143	4.6905	3.02631	4.69139	2.44341	4.68731	2.04228
	4.68282	5.23677	4.57012	5.16742	4.43076	4.69082	4.68612	4.30246	4.68621	3.82967	4.68611	3.02448	4.68699	2.44105	4.68303	2.04116
	4.67844	5.23689	4.56573	5.16699	4.42638	4.69038	4.68173	4.30078	4.68171	3.82652	4.68172	3.02285	4.68262	2.43915	4.67865	2.03963
	4.67427	5.23706	4.56134	5.16739	4.42199	4.68788	4.67735	4.30026	4.67755	3.82559	4.67745	3.01987	4.67823	2.4375	4.67426	2.0373
	4.66989	5.23723	4.55696	5.16699	4.41749	4.68737	4.67296	4.29912	4.67316	3.82418	4.67307	3.01891	4.67374	2.43617	4.66989	2.03579
	4.66551	5.23733	4.55268	5.16788	4.4131	4.68684	4.66881	4.29743	4.66879	3.82212	4.6688	3.01637	4.66936	2.43423	4.66562	2.03318
	4.66113	5.23735	4.5484	5.16774	4.40873	4.68609	4.66443	4.2968	4.66441	3.82019	4.66442	3.01453	4.66531	2.43251	4.66135	2.03217
	4.65674	5.23734	4.54391	5.16609	4.40446	4.68467	4.66005	4.29318	4.66014	3.81821	4.66004	3.01247	4.66092	2.43015	4.65696	2.031
	4.65247	5.23725	4.53964	5.16595	4.39996	4.68382	4.65566	4.29258	4.65586	3.81631	4.65565	3.01082	4.65654	2.4282	4.65257	2.02919
	4.64797	5.23705	4.53525	5.1654	4.39546	4.68351	4.65127	4.29119	4.65148	3.81527	4.65126	3.00912	4.65215	2.42631	4.64819	2.02692
	4.64381	5.2369	4.53087	5.16448	4.39107	4.68152	4.6471	4.29078	4.64709	3.81298	4.64688	3.00681	4.64777	2.42453	4.6438	2.02555
	4.63943	5.23678	4.52659	5.1646	4.38679	4.68072	4.64272	4.28916	4.64271	3.81127	4.6425	3.00415	4.64338	2.42245	4.63942	2.02392
	4.63504	5.23659	4.52231	5.16481	4.38252	4.67974	4.63834	4.2869	4.63832	3.80908	4.63822	3.00289	4.639	2.4208	4.63525	2.02244
	4.63065	5.23639	4.51771	5.1647	4.37802	4.67907	4.63395	4.28539	4.63405	3.80824	4.63384	3.00111	4.63472	2.41947	4.63076	2.02128
	4.62626	5.23615	4.51343	5.16457	4.37374	4.67732	4.62956	4.28496	4.62966	3.80635	4.62956	2.99865	4.63034	2.41747	4.62637	2.01977
	4.6221	5.23591	4.50904	5.16381	4.36935	4.67655	4.62529	4.28326	4.62538	3.8036	4.62517	2.99714	4.62606	2.41608	4.62209	2.01703
	4.61771	5.23576	4.50477	5.16456	4.36486	4.67604	4.621	4.28096	4.62099	3.80048	4.62078	2.99528	4.62167	2.41365	4.6177	2.0171
	4.61332	5.23587	4.50049	5.16483	4.36048	4.67475	4.61661	4.27995	4.6166	3.80009	4.6164	2.99245	4.61728	2.41238	4.61332	2.01416
	4.60893	5.23607	4.49622	5.16424	4.35609	4.67358	4.61212	4.27796	4.61222	3.79906	4.61212	2.99132	4.61289	2.40973	4.60893	2.01303
	4.60455	5.23636	4.49173	5.16445	4.35171	4.67322	4.60785	4.27697	4.60783	3.79618	4.60784	2.98916	4.60862	2.4085	4.60476	2.01084
	4.60016	5.23665	4.48746	5.16501	4.34742	4.67167	4.60346	4.27576	4.60345	3.79497	4.60345	2.98719	4.60423	2.40636	4.60038	2.0099
	4.59589	5.23697	4.48307	5.16543	4.34293	4.67042	4.59907	4.27455	4.59917	3.79281	4.59907	2.98539	4.59996	2.40467	4.59599	2.00806
	4.59161	5.23724	4.47868	5.16653	4.33865	4.66941	4.5948	4.27388	4.59468	3.79032	4.59468	2.98297	4.59557	2.4023	4.59161	2.00642
	4.58723	5.23743	4.47429	5.16502	4.33415	4.66859	4.5903	4.27072	4.5904	3.78874	4.59041	2.98122	4.59118	2.39737	4.58722	2.004
	4.58274	5.23766	4.46991	5.16435	4.32987	4.66753	4.58602	4.26849	4.58612	3.78667	4.58591	2.97893	4.58668	2.39868	4.58295	2.0028
	4.57847	5.23791	4.46563	5.16404	4.32526	4.66695	4.58175	4.27022	4.58174	3.78743	4.58175	2.97674	4.58242	2.39752	4.57858	1.99997
	4.57419	5.23817	4.46101	5.16289	4.32099	4.66575	4.57738	4.26775	4.57737	3.78303	4.57738	2.97507	4.57826	2.39511	4.57419	1.99867
	4.5697	5.2384	4.45685	5.16276	4.31673	4.66503	4.573	4.26563	4.57298	3.78167	4.57299	2.97291	4.57388	2.39344	4.56991	1.99753
	4.56542	5.23852	4.45257	5.16274	4.31234	4.66408	4.56861	4.26328	4.56881	3.78102	4.5686	2.97104	4.56949	2.3915	4.56553	1.99546
	4.56115	5.23856	4.44818	5.16285	4.30795	4.6626	4.56433	4.2613	4.56443	3.77823	4.56422	2.96887	4.5651	2.38959	4.56114	1.99377
	4.55676	5.23845	4.4439	5.1614	4.30345	4.6617	4.55984	4.26086	4.56004	3.77736	4.55994	2.96744	4.56072	2.38784	4.55676	1.99181
	4.55238	5.23826	4.43962	5.16066	4.29906	4.66069	4.55556	4.25989	4.55566	3.77416	4.55567	2.96434	4.55634	2.38632	4.55248	1.99111
	4.54799	5.23798	4.43512	5.15975	4.29467	4.66034	4.55129	4.25845	4.55127	3.77276	4.55128	2.96351	4.55195	2.38416	4.54799	1.99011
	4.5436	5.23757	4.43085	5.1587	4.29028	4.65818	4.5469	4.25695	4.54699	3.77029	4.54689	2.96087	4.54767	2.38204	4.54371	1.987
	4.53922	5.23712	4.42635	5.15848	4.28601	4.65753	4.54251	4.25462	4.54271	3.76876	4.54251	2.95867	4.54339	2.38053	4.53943	1.98549
	4.53484	5.23661	4.42196	5.15826	4.28161	4.65675	4.53813	4.25203	4.53822	3.76728	4.53812	2.95733	4.53901	2.3784	4.53505	1.98379
	4.53067	5.23605	4.41768	5.1581	4.27722	4.65622	4.53386	4.25247	4.53395	3.76589	4.53374	2.95521	4.53452	2.37717	4.53067	1.98235
	4.52628	5.23546	4.41341	5.15689	4.27272	4.65506	4.52958	4.25039	4.52956	3.7637	4.52946	2.95314	4.53024	2.37479	4.52628	1.98125
	4.52178	5.2349	4.40914	5.15701	4.26845	4.65399	4.52508	4.248	4.52517	3.76202	4.52519	2.9506	4.52586	2.37251	4.52211	1.97914
	4.51751	5.23463	4.40465	5.15681	4.26395	4.65294	4.52069	4.24813	4.5209	3.7603	4.5208	2.94886	4.52158	2.37109	4.51773	1.97821
	4.51312	5.23436	4.40026	5.15537	4.25966	4.65102	4.51642	4.24577	4.5164	3.75818	4.51641	2.94745	4.51719	2.36935	4.51334	1.97563
	4.50863	5.23413	4.39598	5.15497	4.25527	4.65084	4.51226	4.24445	4.51213	3.75634	4.51203	2.94477	4.51292	2.36693	4.50895	1.97401
	4.50435	5.23403	4.39159	5.15437	4.25088	4.64958	4.50765	4.24214	4.50774	3.75411	4.50764	2.9421	4.50853	2.36544	4.50456	1.97139
	4.50007	5.23403	4.38732	5.15405	4.242	4.64786	4.50348	4.24215	4.50346	3.75282	4.50336	2.94155	4.50414	2.36408	4.50018	1.97059
	4.49581	5.23408	4.38293	5.15518	4.23772	4.64643	4.49909	4.23933	4.49907	3.75054	4.49898	2.93875	4.49975	2.3617	4.4958	1.96862
	4.49143	5.23401	4.37865	5.1544	4.23323	4.645	4.49471	4.23937	4.4947	3.74867	4.49471	2.93623	4.4956	2.36009	4.49153	1.96759
	4.48704	5.23404	4.37426	5.15447	4.22886	4.64461	4.49033	4.23781	4.49032	3.74642	4.49033	2.93438	4.49122	2.35769	4.48725	1.96526
	4.48287	5.23413	4.36987	5.15532	4.22458	4.64294	4.48605	4.2354	4.48615	3.74559	4.48583	2.93245	4.48683	2.35613	4.48286	1.96351
	4.47838	5.23429	4.36539	5.15423	4.22008	4.64218	4.48156	4.23329	4.48166	3.74248	4.48155	2.93087	4.48234	2.3543	4.47848	1.96131
	4.4741	5.23451	4.36112	5.15309	4.2113	4.63989	4.47739	4.23149	4.47738	3.74195	4.47717	2.92838	4.47805	2.3528	4.4742	1.95938
	4.46971	5.23465	4.35695	5.15222	4.20702	4.63859	4.47301	4.23143	4.47299	3.73999	4.473	2.92677	4.47367	2.35008	4.46959	1.9589
	4.46532	5.23466	4.35256	5.15127	4.20252	4.63793	4.46851	4.22917	4.46861	3.73734	4.46861	2.92452	4.46918	2.3489	4.46532	1.95714
	4.46093	5.23457	4.34817	5.15182	4.19813	4.63697	4.46423	4.22792	4.46421	3.73488	4.46422	2.92257	4.46512	2.34618	4.46114	1.95495
	4.45654	5.2345	4.34378	5.15187	4.19364	4.63614	4.45984	4.22598	4.46005	3.73286	4.45984	2.92065	4.46073	2.34461	4.45676	1.95443
	4.45227	5.23448	4.33939	5.15219	4.18947	4.63446	4.45545	4.22435	4.45566	3.73178	4.45545	2.91835	4.45634	2.34331	4.45237	1.95071
	4.44787	5.23432	4.335	5.1519	4.18497	4.63395	4.45128	4.22291	4.45127	3.72946	4.45106	2.916	4.45195	2.341	4.44797	1.94894
	4.44349	5.23414	4.33072	5.15119	4.18058	4.63256	4.44689	4.22243	4.44688	3.72804	4.44689	2.91503	4.44756	2.33958	4.44359	1.94826
	4.4392	5.23397	4.32644	5.15151	4.17631	4.63104	4.4425	4.21996	4.44249	3.72627	4.44239	2.91185	4.44317	2.33781	4.4392	1.94667
	4.43482	5.23383	4.32196	5.1512	4.17181	4.63059	4.43812	4.21864	4.4381	3.72437	4.43811	2.91	4.43878	2.33579	4.43492	1.94475
	4.43043	5.23359	4.31758	5.15057	4.16764	4.62918	4.43373	4.21594	4.43382	3.7226	4.43372	2.90811	4.43439	2.33384	4.43064	1.94279
	4.42605	5.23325	4.3133	5.15075	4.16314	4.62796	4.42934	4.21518	4.42954	3.71985	4.42934	2.90615	4.43023	2.33178	4.42626	1.94164
	4.42155	5.23284	4.30891	5.15093	4.15876	4.62729	4.42517	4.21389	4.42516	3.71818	4.42495	2.9041	4.42584	2.33022	4.42187	1.94024
	4.41749	5.23232	4.30463	5.14973	4.15437	4.62588	4.42078	4.21182	4.42077	3.71608	4.42056	2.90235	4.42145	2.32935	4.41748	1.93749
	4.4131	5.23175	4.30024	5.14885	4.14988	4.62527	4.4164	4.2104	4.41638	3.71429	4.41628	2.8997	4.41706	2.32667	4.4132	1.93576
	4.40873	5.23114	4.29596	5.14842	4.1455	4.62345	4.4119	4.20854	4.41199	3.7131	4.41189	2.89781	4.41257	2.3253	4.40882	1.93434
	4.40435	5.23059	4.29157	5.14744	4.14112	4.62317	4.40763	4.2077	4.40751	3.71059	4.40762	2.89561	4.4083	2.32232	4.40455	1.93365
	4.40007	5.23018	4.28719	5.14739	4.13684	4.62147	4.40336	4.20789	4.40346	3.708	4.40325	2.89405	4.40414	2.32032	4.40006	1.93131
	4.39568	5.2297	4.28279	5.14727	4.13235	4.62082	4.39897	4.20349	4.39907	3.70599	4.39886	2.89174	4.39975	2.31879	4.39577	1.93084
	4.39129	5.22936	4.2784	5.14616	4.12795	4.61868	4.39469	4.20175	4.39457	3.70508	4.39436	2.88972	4.39525	2.31716	4.39139	1.92952
	4.3869	5.22899	4.27401	5.14615	4.12357	4.61874	4.39031	4.20048	4.39018	3.70304	4.39008	2.88697	4.39097	2.31525	4.387	1.92875
	4.38262	5.22865	4.26974	5.14679	4.11929	4.61756	4.38592	4.20012	4.3859	3.70077	4.38591	2.88619	4.38659	2.31325	4.38262	1.92571
	4.37823	5.22847	4.26524	5.146	4.11469	4.61548	4.38153	4.19699	4.38152	3.69843	4.38131	2.88321	4.3822	2.31083	4.37845	1.92488
	4.37396	5.22821	4.26096	5.14689	4.11041	4.61452	4.37714	4.19567	4.37724	3.69778	4.37703	2.88123	4.37792	2.30855	4.37406	1.92296
	4.36968	5.22788	4.25668	5.14656	4.10614	4.61384	4.37275	4.1954	4.37285	3.69505	4.37275	2.87879	4.37364	2.30699	4.36967	1.92048
	4.3653	5.22752	4.25229	5.14601	4.10175	4.61217	4.36848	4.1932	4.36857	3.69351	4.36825	2.87725	4.36925	2.30498	4.36529	1.91984
	4.36092	5.2273	4.2479	5.14556	4.09735	4.61145	4.36421	4.19109	4.36408	3.69096	4.36398	2.87531	4.36487	2.30437	4.36091	1.91835
	4.35642	5.22725	4.24352	5.14523	4.09275	4.61032	4.35983	4.18922	4.3597	3.68925	4.35982	2.87305	4.36049	2.30158	4.35652	1.91636
	4.35203	5.22714	4.23923	5.14492	4.08847	4.60916	4.35544	4.18772	4.35542	3.68686	4.35543	2.87027	4.35611	2.29866	4.35213	1.91348
	4.34775	5.22704	4.23497	5.14382	4.08408	4.60795	4.35105	4.18806	4.35103	3.68514	4.35105	2.86892	4.35171	2.29762	4.34774	1.91255
	4.34347	5.22703	4.23059	5.14472	4.0797	4.60726	4.34666	4.18613	4.34675	3.68272	4.34666	2.86685	4.34755	2.29517	4.34347	1.9111
	4.33909	5.22713	4.2262	5.14333	4.07542	4.60531	4.34227	4.18391	4.34248	3.68127	4.34227	2.86478	4.34316	2.29406	4.33919	1.90884
	4.3347	5.22726	4.22192	5.14261	4.07104	4.60498	4.338	4.18068	4.33809	3.67921	4.33788	2.86266	4.33877	2.29243	4.3348	1.90793
	4.33031	5.22734	4.21764	5.14264	4.06665	4.60323	4.33372	4.18068	4.33359	3.6781	4.33338	2.86047	4.33438	2.2895	4.33041	1.90632
	4.32592	5.2274	4.21325	5.14286	4.06215	4.60195	4.32933	4.17959	4.32931	3.67489	4.32921	2.8588	4.3301	2.28855	4.32613	1.90402
	4.32154	5.22747	4.20876	5.14283	4.05778	4.60083	4.32483	4.17724	4.32492	3.67364	4.32493	2.85588	4.32572	2.28639	4.32186	1.90359
	4.31727	5.22749	4.20448	5.14129	4.05362	4.59963	4.32045	4.17576	4.32065	3.67093	4.32055	2.85367	4.32145	2.28498	4.31748	1.90245
	4.31299	5.22746	4.19997	5.14078	4.04912	4.59915	4.31618	4.17377	4.31639	3.66908	4.31607	2.85204	4.31707	2.28297	4.31309	1.89911
	4.30871	5.2274	4.1957	5.13967	4.04474	4.59738	4.3119	4.17221	4.312	3.66764	4.31168	2.8503	4.31257	2.2806	4.3087	1.89736
	4.30433	5.22734	4.19131	5.13848	4.04035	4.59609	4.30762	4.16976	4.30761	3.66491	4.3074	2.848	4.30829	2.27807	4.30432	1.8964
	4.29994	5.22722	4.18703	5.13748	4.03597	4.59554	4.30323	4.16797	4.30322	3.66334	4.30301	2.84564	4.3039	2.27681	4.29993	1.89455
	4.29555	5.22713	4.18275	5.13653	4.03158	4.59406	4.29884	4.16697	4.29883	3.6611	4.29873	2.84288	4.29951	2.27505	4.29565	1.89354
	4.29116	5.22704	4.17836	5.13565	4.0272	4.59304	4.29446	4.16598	4.29456	3.65983	4.29434	2.84254	4.29512	2.27318	4.29137	1.89205
	4.28677	5.22692	4.17398	5.13558	4.02281	4.59206	4.29007	4.16619	4.29027	3.65729	4.28996	2.83931	4.29084	2.27048	4.28698	1.8901
	4.28249	5.2269	4.16959	5.13528	4.01831	4.59081	4.28568	4.16257	4.28589	3.65496	4.28567	2.83753	4.28645	2.2693	4.28259	1.88743
	4.2782	5.22666	4.16521	5.13456	4.01404	4.58969	4.2814	4.16002	4.2815	3.65263	4.28129	2.83466	4.28218	2.26733	4.2782	1.88558
	4.27382	5.22643	4.16081	5.1343	4.00955	4.58843	4.27701	4.15749	4.2771	3.65178	4.27711	2.83306	4.27779	2.26529	4.27381	1.88494
	4.26943	5.22611	4.15665	5.1332	4.00527	4.58727	4.27273	4.15762	4.27271	3.64968	4.27272	2.83136	4.27339	2.26411	4.26964	1.88212
	4.26504	5.22592	4.15227	5.13157	4.00089	4.58593	4.26834	4.15552	4.26832	3.64742	4.26833	2.82897	4.26922	2.26146	4.26525	1.88107
	4.26065	5.22581	4.14789	5.13222	3.9965	4.58495	4.26395	4.15403	4.26404	3.64553	4.26394	2.82679	4.26473	2.259	4.26086	1.88037
	4.25626	5.22577	4.14351	5.13225	3.99201	4.58384	4.25956	4.1513	4.25966	3.6461	4.25955	2.82501	4.26033	2.25832	4.25647	1.87847
	4.25209	5.22562	4.13912	5.1306	3.98773	4.58288	4.25539	4.15083	4.25538	3.64021	4.25517	2.82243	4.25606	2.25585	4.25209	1.87679
	4.24771	5.22549	4.13473	5.13123	3.98324	4.58103	4.251	4.14969	4.25099	3.63912	4.25078	2.82036	4.25167	2.25378	4.2477	1.87497
	4.24332	5.22543	4.13046	5.13132	3.97897	4.57981	4.24661	4.14768	4.2466	3.63582	4.24661	2.81822	4.24717	2.25215	4.24331	1.87353
	4.23893	5.22538	4.12618	5.13101	3.97458	4.57875	4.24223	4.14543	4.24221	3.63474	4.24222	2.8166	4.24289	2.25024	4.23903	1.87171
	4.23455	5.22526	4.12179	5.13065	3.9702	4.57733	4.23773	4.14368	4.23793	3.63253	4.23783	2.81359	4.23861	2.24818	4.23465	1.86891
	4.23028	5.22512	4.11729	5.13033	3.96571	4.57618	4.23335	4.14279	4.23355	3.63162	4.23345	2.81229	4.23434	2.24626	4.23038	1.86834
	4.22589	5.22505	4.11302	5.13065	3.96132	4.57511	4.22908	4.14141	4.22917	3.62907	4.22908	2.80947	4.22997	2.24503	4.226	1.86739
	4.2215	5.22497	4.10863	5.13033	3.95705	4.57347	4.22491	4.13794	4.22468	3.62753	4.22469	2.80729	4.22558	2.24182	4.22161	1.8654
	4.21722	5.22488	4.10424	5.13067	3.95266	4.57279	4.22052	4.13722	4.2204	3.62371	4.22029	2.80521	4.22118	2.24081	4.21722	1.86408
	4.21284	5.22482	4.09985	5.13045	3.94839	4.57113	4.21613	4.13569	4.21612	3.62278	4.21612	2.80351	4.2168	2.23865	4.21272	1.86059
	4.20845	5.22476	4.09546	5.13019	3.944	4.57021	4.21164	4.13213	4.21184	3.62094	4.21174	2.80082	4.21252	2.2367	4.20844	1.86009
	4.20406	5.22461	4.09119	5.13051	3.93951	4.56867	4.20736	4.13163	4.20745	3.6182	4.20735	2.7995	4.20814	2.23545	4.20416	1.85813
	4.19967	5.22433	4.08692	5.13039	3.93523	4.56766	4.20297	4.13099	4.20318	3.61626	4.20296	2.79667	4.20374	2.23164	4.19988	1.85444
	4.19539	5.22404	4.08253	5.12905	3.93052	4.56671	4.1988	4.12859	4.19868	3.61529	4.19857	2.7945	4.19935	2.23145	4.1955	1.85356
	4.19111	5.2238	4.07815	5.1291	3.92634	4.56573	4.19441	4.12667	4.1944	3.61259	4.1943	2.7927	4.19507	2.22866	4.1911	1.85183
	4.18673	5.22361	4.07387	5.12956	3.92195	4.5639	4.19002	4.12366	4.19001	3.61013	4.1899	2.79067	4.19068	2.22683	4.18671	1.85105
	4.18234	5.2233	4.06959	5.12959	3.91757	4.56251	4.18552	4.12357	4.18562	3.60739	4.18563	2.78825	4.1863	2.22514	4.18255	1.85112
	4.17795	5.22294	4.0652	5.12935	3.91318	4.56153	4.18113	4.12194	4.18123	3.60647	4.18124	2.78611	4.18213	2.22362	4.17816	1.8476
	4.17367	5.22252	4.06082	5.12991	3.9088	4.55972	4.17675	4.11957	4.17696	3.60384	4.17675	2.78362	4.17774	2.22122	4.17378	1.8452
	4.16918	5.22215	4.05645	5.12857	3.9043	4.55918	4.17247	4.1189	4.17268	3.60214	4.17247	2.7816	4.17336	2.21897	4.16939	1.84301
	4.1649	5.22199	4.05195	5.12663	3.90002	4.55833	4.1682	4.11613	4.16829	3.60081	4.16808	2.77957	4.16897	2.21732	4.165	1.8425
	4.16051	5.22208	4.04767	5.12679	3.89553	4.55621	4.16381	4.11298	4.16391	3.59814	4.1638	2.77813	4.16458	2.21535	4.16062	1.84158
	4.15613	5.22235	4.0434	5.12518	3.89125	4.55488	4.15953	4.11345	4.15952	3.59474	4.15941	2.77605	4.1602	2.21305	4.15645	1.83864
	4.15185	5.22261	4.03901	5.1236	3.88686	4.55377	4.15515	4.11125	4.15513	3.59341	4.15514	2.77373	4.15603	2.21112	4.15206	1.83715
	4.14747	5.2229	4.03474	5.12237	3.88248	4.55194	4.15076	4.10972	4.15086	3.59137	4.15075	2.77131	4.15165	2.21004	4.14768	1.83522
	4.1432	5.22314	4.03035	5.12177	3.878	4.55175	4.14649	4.10707	4.14659	3.59046	4.14637	2.76887	4.14715	2.20744	4.1433	1.8335
	4.13892	5.22332	4.02597	5.12032	3.87361	4.55015	4.142	4.10619	4.14221	3.58694	4.14199	2.76724	4.14277	2.20536	4.13891	1.83304
	4.13454	5.22343	4.02158	5.11979	3.86933	4.54932	4.13761	4.10304	4.13782	3.58552	4.13761	2.7646	4.1385	2.20413	4.13453	1.83194
	4.13015	5.22343	4.01742	5.11923	3.86505	4.54731	4.13344	4.1016	4.13342	3.58247	4.13333	2.76322	4.13411	2.20151	4.13015	1.82974
	4.12577	5.22344	4.01304	5.11914	3.86056	4.54578	4.12906	4.10041	4.12893	3.58123	4.12906	2.76072	4.12984	2.1997	4.12598	1.82633
	4.12138	5.22351	4.00865	5.1187	3.85617	4.54473	4.12467	4.10005	4.12476	3.57934	4.12467	2.75829	4.12545	2.19785	4.12148	1.82406
	4.11699	5.22361	4.00426	5.11917	3.85179	4.54382	4.12028	4.09707	4.12049	3.57699	4.12028	2.75637	4.12106	2.19645	4.1172	1.8234
	4.1126	5.22356	3.99977	5.11871	3.8474	4.54248	4.11612	4.09513	4.11611	3.5744	4.1159	2.7538	4.11679	2.19352	4.11282	1.82276
	4.10844	5.22344	3.99549	5.11762	3.84301	4.54114	4.11163	4.09378	4.11172	3.57231	4.11151	2.75181	4.1124	2.19356	4.10843	1.81989
	4.10404	5.22317	3.99121	5.11885	3.83865	4.5396	4.10735	4.09108	4.10733	3.57009	4.10723	2.74941	4.10801	2.19015	4.10404	1.81835
	4.09966	5.22275	3.98694	5.11734	3.83418	4.53882	4.10296	4.0892	4.10294	3.56792	4.10284	2.74752	4.10362	2.18743	4.09976	1.81718
	4.09527	5.22229	3.98255	5.11635	3.82968	4.53729	4.09856	4.08839	4.09866	3.56601	4.09856	2.74528	4.09923	2.18695	4.09548	1.81497
	4.09077	5.2218	3.97818	5.11567	3.82562	4.53625	4.09418	4.0858	4.09438	3.56347	4.09417	2.74306	4.09495	2.18424	4.0911	1.8125
	4.08661	5.22125	3.97368	5.11545	3.82123	4.53448	4.08979	4.08286	4.08999	3.56141	4.08956	2.74129	4.09067	2.18215	4.08671	1.81048
	4.08222	5.22052	3.96941	5.11542	3.81673	4.53288	4.08551	4.08257	4.08561	3.5602	4.0854	2.73874	4.08629	2.18036	4.08232	1.80872
	4.07794	5.21962	3.96503	5.11462	3.81235	4.53133	4.08124	4.08084	4.08112	3.55802	4.08101	2.73735	4.08191	2.17837	4.07794	1.80737
	4.07345	5.2187	3.96076	5.11551	3.80796	4.53051	4.07686	4.07889	4.07684	3.5551	4.07685	2.73405	4.07751	2.17637	4.07366	1.80605
	4.06917	5.21804	3.95648	5.11438	3.80358	4.52923	4.07236	4.07741	4.07245	3.55278	4.07246	2.7326	4.07324	2.17426	4.06938	1.80385
	4.06479	5.2175	3.95209	5.1152	3.79907	4.52752	4.06797	4.07549	4.06818	3.55087	4.06796	2.72964	4.06886	2.17227	4.065	1.80231
	4.06041	5.21723	3.94771	5.11524	3.79481	4.52628	4.06369	4.07454	4.0639	3.54937	4.06369	2.72769	4.06447	2.17081	4.06062	1.80256
	4.05603	5.21701	3.94332	5.11498	3.79054	4.52481	4.05932	4.07298	4.05952	3.54598	4.05931	2.72618	4.0602	2.1692	4.05624	1.7991
	4.05175	5.21687	3.93893	5.11489	3.78604	4.52346	4.05493	4.06917	4.05514	3.54459	4.05493	2.72311	4.05582	2.16647	4.05185	1.79723
	4.04748	5.21674	3.93454	5.11521	3.78176	4.5218	4.05055	4.06814	4.05076	3.54413	4.05054	2.72	4.05144	2.16463	4.04747	1.79433
	4.04309	5.21659	3.93016	5.11527	3.77737	4.521	4.04628	4.06515	4.04627	3.54102	4.04638	2.71912	4.04705	2.16261	4.04319	1.79328
	4.0387	5.21644	3.92599	5.11501	3.77287	4.51972	4.042	4.06482	4.04199	3.5375	4.042	2.71718	4.04278	2.16124	4.03891	1.79208
	4.03421	5.21619	3.9216	5.11387	3.7686	4.5186	4.03761	4.06267	4.0376	3.53519	4.03761	2.71506	4.0385	2.15932	4.03453	1.78996
	4.02993	5.21601	3.9171	5.11328	3.76421	4.51699	4.03312	4.06061	4.03322	3.53272	4.03322	2.71261	4.03412	2.15666	4.03015	1.7891
	4.02555	5.21595	3.91272	5.1117	3.75971	4.51513	4.02873	4.05918	4.02883	3.5307	4.02883	2.71011	4.02973	2.15568	4.02576	1.78612
	4.02139	5.21601	3.90844	5.11187	3.75543	4.51388	4.02457	4.058	4.02466	3.52804	4.02456	2.70745	4.02535	2.15303	4.02138	1.78515
	4.017	5.2159	3.90416	5.11168	3.75093	4.51243	4.02029	4.05476	4.02028	3.52662	4.02029	2.70576	4.02096	2.15143	4.01699	1.78362
	4.01262	5.21579	3.89978	5.11133	3.74665	4.51101	4.01591	4.05343	4.01601	3.52463	4.0159	2.70358	4.01669	2.14961	4.01272	1.78282
	4.00823	5.21574	3.89539	5.11087	3.74215	4.50971	4.01152	4.05053	4.01163	3.52206	4.01152	2.70125	4.01242	2.14696	4.00844	1.77935
	4.00385	5.21567	3.89112	5.11042	3.73765	4.50833	4.00714	4.04974	4.00735	3.51996	4.00714	2.69864	4.00803	2.14514	4.00406	1.77816
	3.99968	5.21563	3.88673	5.10933	3.73337	4.50689	4.00276	4.04901	4.00296	3.51835	4.00275	2.69715	4.00354	2.14309	3.99967	1.77534
	3.9953	5.21558	3.88235	5.10902	3.72888	4.50585	3.99859	4.04491	3.99857	3.51645	3.99837	2.69459	3.99915	2.14116	3.99529	1.77334
	3.99091	5.21553	3.87797	5.10838	3.72471	4.50395	3.99421	4.04333	3.99419	3.51368	3.99398	2.6924	3.99488	2.13906	3.9908	1.77232
	3.98653	5.21558	3.87381	5.10835	3.72032	4.50279	3.98982	4.0413	3.9897	3.51149	3.98981	2.69019	3.99059	2.13668	3.98663	1.77078
	3.98214	5.21547	3.86942	5.10857	3.71593	4.50134	3.98544	4.04059	3.98532	3.50946	3.98543	2.68771	3.98632	2.13529	3.98224	1.76877
	3.97776	5.21539	3.86503	5.10858	3.71154	4.49994	3.98105	4.03808	3.98115	3.50877	3.98104	2.68563	3.98193	2.13334	3.97797	1.76658
	3.97338	5.21546	3.86064	5.107	3.70717	4.49927	3.97678	4.03649	3.97676	3.50715	3.97666	2.68379	3.97755	2.13119	3.97358	1.76504
	3.96911	5.2155	3.85625	5.10721	3.70267	4.49626	3.9724	4.03537	3.97249	3.50273	3.97217	2.68128	3.97306	2.12939	3.96921	1.76469
	3.96483	5.21551	3.85187	5.1064	3.69828	4.49547	3.96802	4.03289	3.96811	3.50086	3.96779	2.67918	3.96868	2.12676	3.96483	1.76244
	3.96045	5.21554	3.8477	5.10555	3.69379	4.49443	3.96363	4.02943	3.96373	3.49829	3.96363	2.67683	3.96441	2.12532	3.96044	1.76095
	3.95606	5.21564	3.84332	5.1044	3.68951	4.49319	3.95935	4.02865	3.95923	3.49645	3.95924	2.6742	3.96002	2.12272	3.95627	1.7585
	3.95168	5.21578	3.83884	5.1034	3.68523	4.49097	3.95486	4.02669	3.95496	3.4942	3.95496	2.67278	3.95564	2.1209	3.95189	1.75683
	3.9474	5.21579	3.83459	5.10339	3.68084	4.48945	3.95058	4.02565	3.95057	3.4916	3.95058	2.6705	3.95136	2.11954	3.9475	1.75474
	3.94312	5.21576	3.8302	5.103	3.67635	4.48818	3.9462	4.02263	3.94641	3.48917	3.94619	2.66791	3.94709	2.1176	3.94312	1.75232
	3.93874	5.21571	3.82593	5.10289	3.67196	4.48685	3.94203	4.02077	3.94191	3.48705	3.94181	2.66565	3.9427	2.11495	3.93873	1.75117
	3.93435	5.21567	3.82154	5.1025	3.66747	4.48586	3.93765	4.01908	3.93753	3.48495	3.93753	2.663	3.93831	2.113	3.93446	1.7499
	3.92997	5.21559	3.81704	5.10142	3.66308	4.48422	3.93326	4.01671	3.93314	3.48276	3.93315	2.66121	3.93393	2.11114	3.93007	1.74696
	3.92557	5.21558	3.81265	5.10118	3.65892	4.48221	3.92887	4.01549	3.92886	3.48096	3.92875	2.65907	3.92965	2.10875	3.92579	1.74623
	3.92118	5.21549	3.80849	5.10017	3.65453	4.4814	3.92447	4.01463	3.92468	3.47826	3.92447	2.65702	3.92536	2.10739	3.91042	1.74101
	3.91691	5.21526	3.8041	5.09968	3.65003	4.47941	3.9202	4.01081	3.9203	3.47676	3.92008	2.65382	3.92097	2.10531	3.90812	1.7398
	3.91263	5.21509	3.79971	5.09941	3.64564	4.4781	3.91593	4.0083	3.91591	3.4736	3.9157	2.65274	3.91659	2.10331	3.90374	1.73742
	3.90825	5.21493	3.79533	5.09917	3.64136	4.47666	3.91143	4.00736	3.91153	3.47233	3.91142	2.64943	3.9122	2.10157	3.89957	1.7351
	3.90386	5.21474	3.79106	5.09862	3.63687	4.47515	3.90715	4.00532	3.90714	3.46904	3.90693	2.64786	3.90782	2.09929	3.8953	1.73319
	3.89947	5.21444	3.78667	5.09745	3.63248	4.47375	3.90276	4.00453	3.90286	3.46698	3.90265	2.64512	3.90332	2.09736	3.8908	1.73176
	3.89509	5.21401	3.78239	5.09609	3.62821	4.47197	3.89838	4.00187	3.89826	3.46455	3.89826	2.64274	3.89915	2.09532	3.86658	1.72244
	3.89059	5.21374	3.77801	5.09478	3.62382	4.47064	3.89399	3.99904	3.89409	3.46295	3.89399	2.64092	3.89487	2.093	3.8645	1.72094
	3.8862	5.21347	3.77362	5.09434	3.61933	4.47008	3.88972	3.99695	3.88982	3.46059	3.8896	2.6388	3.89049	2.09116	3.86044	1.71875
	3.88215	5.21318	3.76923	5.09472	3.61495	4.46746	3.88545	3.99511	3.88533	3.45762	3.88534	2.63699	3.8861	2.08975	3.85605	1.71732
	3.87777	5.2129	3.76495	5.09365	3.61067	4.46626	3.88107	3.99371	3.88095	3.45595	3.88095	2.63374	3.88173	2.08701	3.85178	1.71604
	3.87339	5.21253	3.76057	5.09363	3.60617	4.46456	3.87668	3.99067	3.87667	3.45331	3.87646	2.63209	3.87745	2.0848	3.84728	1.71439
	3.86889	5.21213	3.75607	5.09312	3.60179	4.46367	3.8723	3.98864	3.87228	3.45209	3.87218	2.6299	3.87318	2.08297	3.843	1.71202
	3.86461	5.21176	3.75178	5.09324	3.5974	4.46176	3.86791	3.98904	3.86811	3.44848	3.8679	2.62706	3.86879	2.08144	3.83875	1.71041
	3.86023	5.2114	3.7475	5.0926	3.59312	4.46026	3.86363	3.98517	3.86362	3.44631	3.86352	2.62457	3.86441	2.07948	3.83439	1.70875
	3.85606	5.21105	3.74311	5.09113	3.58862	4.45918	3.85935	3.98369	3.85934	3.4444	3.85913	2.62258	3.86002	2.0771	3.81004	1.69979
	3.85157	5.21066	3.73872	5.09112	3.57985	4.45539	3.85497	3.98326	3.85495	3.44185	3.85485	2.62044	3.85563	2.07555	3.80795	1.69877
	3.84718	5.21031	3.73444	5.09083	3.57545	4.45358	3.85048	3.98004	3.85046	3.43904	3.85058	2.61839	3.85125	2.07364	3.80378	1.69688
	3.8429	5.20998	3.73006	5.09106	3.57118	4.45213	3.8462	3.97752	3.84619	3.43751	3.84608	2.61633	3.84686	2.0719	3.79951	1.6951
	3.83854	5.20966	3.72567	5.09022	3.56679	4.45072	3.84183	3.97381	3.84193	3.43518	3.84171	2.61377	3.84247	2.06934	3.79513	1.69269
	3.83417	5.20944	3.72138	5.08962	3.5623	4.44885	3.83736	3.97382	3.83757	3.43288	3.83735	2.61167	3.83825	2.06739	3.79075	1.69181
	3.83001	5.20932	3.71699	5.08886	3.55791	4.4477	3.83308	3.97204	3.83329	3.4315	3.83308	2.60905	3.83397	2.06486	3.78647	1.68962
	3.82562	5.20924	3.71261	5.08848	3.55352	4.44602	3.82881	3.9705	3.8289	3.42843	3.82869	2.60678	3.82958	2.06347	3.78219	1.68744
	3.82123	5.20916	3.70834	5.08807	3.54925	4.44437	3.82453	3.96881	3.82452	3.42515	3.82441	2.60395	3.82519	2.06112	3.7778	1.68588
	3.81685	5.20908	3.70407	5.08711	3.54475	4.44347	3.82003	3.96538	3.82002	3.4229	3.82013	2.60238	3.82091	2.05847	3.77341	1.68371
	3.81246	5.20912	3.69969	5.08737	3.54037	4.44101	3.81564	3.96382	3.81574	3.42088	3.81575	2.59974	3.81641	2.05703	3.76903	1.68267
	3.80807	5.20918	3.69529	5.08767	3.5361	4.43966	3.81137	3.96115	3.81157	3.41917	3.81125	2.5977	3.81214	2.05491	3.76464	1.68175
	3.80379	5.20925	3.69091	5.08762	3.53173	4.43796	3.80698	3.95957	3.80707	3.416	3.80697	2.59574	3.80786	2.05341	3.76025	1.67861
	3.79941	5.2092	3.68652	5.08738	3.52734	4.43639	3.80259	3.9558	3.80269	3.41476	3.80259	2.59322	3.80347	2.05135	3.75597	1.67688
	3.79502	5.20906	3.68224	5.08692	3.52295	4.43516	3.79843	3.9563	3.79842	3.41129	3.79831	2.59092	3.79908	2.04922	3.75168	1.67486
	3.79075	5.20904	3.67796	5.08639	3.51857	4.43431	3.79405	3.95311	3.79404	3.40975	3.79382	2.58823	3.79471	2.0466	3.74729	1.6734
	3.78637	5.20905	3.67358	5.08537	3.51408	4.43171	3.78944	3.95034	3.78976	3.40776	3.78954	2.58557	3.79032	2.0451	3.7429	1.67114
	3.78198	5.20906	3.66919	5.08472	3.50969	4.43021	3.78528	3.94911	3.78548	3.40549	3.78527	2.58365	3.78605	2.04287	3.73852	1.66868
	3.7777	5.20901	3.66481	5.08456	3.50531	4.42829	3.78089	3.94782	3.78109	3.40322	3.78088	2.58174	3.78166	2.04027	3.73435	1.667
	3.77331	5.20883	3.66032	5.08406	3.50103	4.42743	3.7765	3.94443	3.7766	3.39972	3.7765	2.57961	3.77738	2.03881	3.70989	1.6586
	3.76904	5.20868	3.65604	5.08396	3.49665	4.42544	3.77233	3.94379	3.77221	3.39773	3.7721	2.57719	3.77299	2.03687	3.7077	1.65798
	3.76454	5.20859	3.65165	5.08357	3.49228	4.42409	3.76794	3.94154	3.76793	3.39584	3.76783	2.57429	3.7686	2.03477	3.70365	1.65507
	3.76026	5.20842	3.64737	5.08219	3.4879	4.42224	3.76355	3.93966	3.76354	3.3929	3.76355	2.57236	3.76421	2.03327	3.69937	1.6529
	3.75587	5.20826	3.64309	5.08154	3.48352	4.42008	3.75917	3.93829	3.75916	3.3904	3.75916	2.57029	3.75994	2.03064	3.69509	1.65103
	3.75147	5.20809	3.63871	5.08091	3.47914	4.41885	3.75477	3.9353	3.75487	3.38979	3.75477	2.5675	3.75555	2.02869	3.67074	1.64326
	3.74708	5.20787	3.63432	5.08128	3.47475	4.41705	3.75037	3.93363	3.75059	3.38846	3.75027	2.56514	3.75127	2.02656	3.66865	1.64114
	3.74292	5.20761	3.62993	5.08112	3.47037	4.41592	3.7461	3.93213	3.7462	3.38408	3.74598	2.5636	3.74687	2.0255	3.6646	1.63881
	3.73853	5.20741	3.62554	5.08061	3.46588	4.41413	3.74182	3.93117	3.74181	3.38095	3.74171	2.56108	3.74249	2.02287	3.66022	1.63649
	3.73413	5.20725	3.62128	5.08033	3.4616	4.41217	3.73743	3.92679	3.73742	3.37767	3.73743	2.55852	3.73809	2.02019	3.63587	1.62796
	3.72975	5.20713	3.61701	5.07972	3.45711	4.41102	3.73305	3.92463	3.73304	3.37686	3.73293	2.5563	3.73381	2.01838	3.63379	1.62645
	3.72536	5.20708	3.61262	5.07994	3.45261	4.40832	3.72866	3.92244	3.72865	3.37313	3.72865	2.55363	3.72954	2.01646	3.62973	1.62492
	3.72097	5.20695	3.60823	5.07868	3.44846	4.40786	3.72427	3.92056	3.72448	3.37205	3.72415	2.55132	3.72515	2.0151	3.62534	1.62301
	3.71669	5.20682	3.60384	5.07802	3.44408	4.40655	3.71988	3.91853	3.72009	3.36936	3.71988	2.54955	3.72077	2.01257	3.62118	1.62069
	3.71242	5.20671	3.59946	5.0778	3.43959	4.40435	3.7156	3.91599	3.7157	3.36722	3.71549	2.54669	3.71637	2.01048	3.61669	1.61904
	3.70804	5.20666	3.59518	5.07786	3.4352	4.40303	3.71122	3.91402	3.71132	3.36359	3.711	2.54437	3.71199	2.00804	3.61231	1.6169
	3.70366	5.20668	3.5908	5.07776	3.43082	4.401	3.70695	3.91191	3.70694	3.36255	3.70684	2.54258	3.70761	2.00636	3.60792	1.61599
	3.69927	5.2065	3.58652	5.07746	3.42644	4.3992	3.70256	3.91073	3.70255	3.35978	3.70256	2.5394	3.70334	2.0044	3.60364	1.61385
	3.69488	5.20632	3.58213	5.0786	3.42194	4.39759	3.69818	3.90867	3.69828	3.35724	3.69817	2.53748	3.69906	2.00237	3.59926	1.6118
	3.69049	5.20616	3.57774	5.07901	3.41767	4.39624	3.69379	3.90753	3.69388	3.35556	3.69378	2.53503	3.69445	1.99967	3.57489	1.60296
	3.68621	5.20612	3.57335	5.0781	3.41329	4.39448	3.6894	3.90368	3.68961	3.35326	3.6894	2.53212	3.69017	1.99809	3.57281	1.60205
	3.68194	5.20605	3.56896	5.07782	3.4089	4.3928	3.68512	3.90167	3.68522	3.3505	3.68501	2.53136	3.6859	1.99584	3.56876	1.5991
	3.67755	5.20576	3.56469	5.07746	3.40451	4.39131	3.68073	3.89927	3.68084	3.34717	3.68062	2.52776	3.68151	1.99451	3.56437	1.59681
	3.67316	5.20546	3.5603	5.07725	3.40023	4.38936	3.67646	3.89646	3.67644	3.34511	3.67634	2.52592	3.67723	1.99223	3.5602	1.5957
	3.66876	5.20514	3.55592	5.07743	3.39574	4.38796	3.67207	3.89435	3.67217	3.34329	3.67195	2.52311	3.67295	1.98961	3.55582	1.59375
	3.6645	5.20479	3.55164	5.07698	3.39147	4.38583	3.66779	3.89158	3.66788	3.34069	3.66768	2.52128	3.66857	1.9874	3.55144	1.59159
	3.66023	5.2045	3.54725	5.07666	3.38697	4.38493	3.6633	3.89095	3.66351	3.33815	3.6633	2.5185	3.66418	1.98566	3.54705	1.59031
	3.65573	5.20415	3.54287	5.07526	3.3827	4.38272	3.65903	3.88914	3.65912	3.33587	3.65891	2.51763	3.6598	1.98368	3.54266	1.5879
	3.65145	5.20379	3.53848	5.07558	3.37832	4.38111	3.65475	3.88687	3.65474	3.33341	3.65452	2.51397	3.65541	1.98175	3.53839	1.58564
	3.64696	5.20344	3.53421	5.07495	3.37393	4.37867	3.65025	3.88338	3.65035	3.33083	3.65035	2.51119	3.65102	1.98017	3.53412	1.58515
	3.64268	5.20309	3.52995	5.07504	3.36955	4.37719	3.64587	3.88214	3.64596	3.32905	3.64597	2.50928	3.64675	1.97782	3.52975	1.58347
	3.63829	5.20277	3.52556	5.07426	3.36516	4.37586	3.64159	3.88085	3.64168	3.32579	3.64158	2.50712	3.64236	1.97551	3.5054	1.57429
	3.63401	5.20244	3.52118	5.07358	3.36079	4.37368	3.6372	3.87703	3.6373	3.32396	3.63719	2.50439	3.63808	1.97396	3.50322	1.57183
	3.62951	5.20216	3.51679	5.07494	3.35642	4.37255	3.63292	3.87567	3.63302	3.31998	3.6328	2.50218	3.63369	1.97084	3.49905	1.57007
	3.62524	5.20193	3.51241	5.07461	3.35203	4.37105	3.62864	3.87353	3.62852	3.31895	3.62853	2.49975	3.62931	1.969	3.49477	1.56857
	3.62097	5.20168	3.50814	5.07414	3.34764	4.36892	3.62425	3.87116	3.62424	3.31633	3.62425	2.49811	3.62492	1.96757	3.49051	1.5664
	3.61659	5.2015	3.50386	5.07365	3.34326	4.3673	3.61989	3.86912	3.61987	3.31317	3.61966	2.49521	3.62054	1.96572	3.48614	1.56498
	3.61221	5.20144	3.49948	5.072	3.33866	4.36498	3.61539	3.86677	3.61549	3.31147	3.61527	2.49257	3.61627	1.96348	3.48165	1.56286
	3.60792	5.20157	3.49487	5.07042	3.33428	4.36344	3.611	3.86467	3.61121	3.30799	3.611	2.49036	3.61188	1.96103	3.47726	1.56082
	3.60354	5.20165	3.4905	5.06907	3.33	4.36166	3.60683	3.86221	3.60693	3.30596	3.60672	2.48811	3.60761	1.95936	3.45293	1.55267
	3.59926	5.20175	3.48635	5.06793	3.32562	4.35986	3.60255	3.85971	3.60254	3.30384	3.60233	2.48556	3.60322	1.95756	3.45085	1.55101
	3.59488	5.20184	3.48196	5.06754	3.32123	4.35824	3.59817	3.85747	3.59816	3.30101	3.59795	2.48293	3.59883	1.95483	3.44702	1.54871
	3.59049	5.20205	3.47769	5.06695	3.31697	4.35582	3.59378	3.85545	3.59377	3.29871	3.59378	2.48107	3.59445	1.95353	3.44265	1.54711
	3.5861	5.20224	3.47341	5.06551	3.31259	4.35404	3.58939	3.85388	3.5895	3.29701	3.58939	2.47796	3.59017	1.95126	3.43838	1.5446
	3.58182	5.20238	3.46903	5.06485	3.3082	4.35276	3.58501	3.85166	3.58511	3.29404	3.58501	2.47652	3.58589	1.9489	3.43388	1.54355
	3.57743	5.20254	3.46465	5.0652	3.30382	4.35092	3.58062	3.84909	3.58083	3.29112	3.58062	2.47392	3.58151	1.94703	3.4295	1.54108
	3.57304	5.20265	3.46026	5.06414	3.29943	4.34853	3.57623	3.84811	3.57644	3.28753	3.57622	2.4715	3.57711	1.94461	3.42522	1.54065
	3.56876	5.20268	3.45588	5.06274	3.29504	4.34691	3.57206	3.84381	3.57204	3.28632	3.57183	2.46901	3.57272	1.94286	3.42095	1.53924
	3.56438	5.20269	3.4516	5.06251	3.29066	4.34505	3.56767	3.84037	3.56765	3.28385	3.56756	2.46649	3.56823	1.94085	3.41667	1.53689
	3.55999	5.2027	3.44723	5.06129	3.28628	4.34308	3.56329	3.84081	3.56316	3.28079	3.56328	2.46407	3.56417	1.93891	3.41229	1.53497
	3.55561	5.20262	3.44296	5.06115	3.28178	4.34189	3.5589	3.83747	3.55888	3.27864	3.55879	2.46214	3.55979	1.93702	3.40791	1.5335
	3.55122	5.20255	3.43847	5.0604	3.27729	4.33974	3.55451	3.83446	3.55461	3.2758	3.5544	2.45915	3.55518	1.93445	3.40352	1.53137
	3.54695	5.20245	3.4342	5.05963	3.27302	4.33766	3.55024	3.833	3.55034	3.27399	3.54991	2.45681	3.5509	1.93241	3.39924	1.5303
	3.54267	5.20228	3.42981	5.05889	3.26876	4.33549	3.54596	3.8312	3.54596	3.27117	3.54574	2.45469	3.54652	1.93073	3.39486	1.5278
	3.53829	5.20198	3.42554	5.05725	3.26426	4.33402	3.54158	3.83066	3.54157	3.26851	3.54146	2.45215	3.54213	1.92844	3.39058	1.52623
	3.53391	5.20162	3.42115	5.05611	3.25987	4.33252	3.53708	3.82583	3.53718	3.26588	3.53719	2.44983	3.53786	1.92675	3.3862	1.52386
	3.52953	5.20137	3.41688	5.05606	3.25549	4.33049	3.53281	3.82351	3.53281	3.26405	3.53281	2.44725	3.5337	1.92428	3.38181	1.52337
	3.52515	5.20109	3.41249	5.05512	3.25121	4.32896	3.52844	3.82315	3.52865	3.26116	3.52833	2.44514	3.52932	1.92252	3.37743	1.52034
	3.52087	5.20087	3.40812	5.05526	3.24683	4.32697	3.52406	3.81914	3.52416	3.25906	3.52394	2.44203	3.52494	1.92017	3.35312	1.51191
	3.51637	5.20069	3.40372	5.05582	3.24244	4.32447	3.51978	3.8177	3.51977	3.25604	3.51967	2.44018	3.52055	1.91732	3.35103	1.51044
	3.5121	5.20063	3.39945	5.05517	3.23805	4.32344	3.5155	3.81521	3.5155	3.25366	3.51539	2.43794	3.51617	1.91663	3.34697	1.50873
	3.50783	5.20051	3.39517	5.05421	3.23367	4.32088	3.51112	3.81182	3.51111	3.25028	3.51112	2.43517	3.51178	1.91408	3.34259	1.50632
	3.50344	5.20036	3.39079	5.0541	3.22928	4.31956	3.50673	3.80897	3.50673	3.24861	3.50673	2.43329	3.5074	1.9123	3.33832	1.50622
	3.49917	5.20025	3.3864	5.05356	3.22489	4.3176	3.50235	3.8088	3.50235	3.24545	3.50235	2.43069	3.50323	1.90981	3.33383	1.5029
	3.49489	5.20003	3.38202	5.05257	3.2205	4.31542	3.49797	3.80563	3.49796	3.2445	3.49796	2.42804	3.49885	1.90875	3.32955	1.50085
	3.49052	5.19975	3.37764	5.05205	3.21611	4.31405	3.49358	3.8037	3.49379	3.24005	3.49347	2.42563	3.49446	1.90533	3.32517	1.50026
	3.48615	5.19939	3.37325	5.04983	3.21173	4.31194	3.48932	3.80255	3.48931	3.23723	3.48921	2.42391	3.49009	1.90348	3.32089	1.49821
	3.48176	5.19905	3.36887	5.04972	3.20723	4.31021	3.48506	3.799	3.48494	3.23537	3.48483	2.42094	3.48561	1.90177	3.31652	1.49617
	3.47727	5.19877	3.36448	5.04982	3.20295	4.30777	3.48056	3.79627	3.48066	3.23274	3.48067	2.41882	3.48133	1.89897	3.31214	1.49366
	3.47289	5.19842	3.36033	5.049	3.19857	4.30539	3.47618	3.79426	3.47639	3.22997	3.47617	2.417	3.47717	1.89725	3.30798	1.49222
	3.46872	5.19804	3.35595	5.04786	3.19407	4.30383	3.47191	3.79176	3.472	3.22798	3.4719	2.4134	3.47279	1.89528	3.30359	1.49088
	3.46412	5.19775	3.35157	5.04784	3.18979	4.30209	3.46752	3.78921	3.46773	3.2268	3.4674	2.41165	3.4684	1.89368	3.2991	1.48897
	3.46006	5.19732	3.34718	5.04733	3.18541	4.29991	3.46335	3.78693	3.46335	3.22198	3.46313	2.40913	3.46402	1.89145	3.29482	1.48642
	3.45568	5.19691	3.3428	5.04677	3.18104	4.29859	3.45897	3.78467	3.45896	3.2203	3.45875	2.40675	3.45964	1.88977	3.29044	1.48522
	3.45129	5.19648	3.33864	5.04642	3.17665	4.29624	3.45459	3.78276	3.45458	3.2175	3.45447	2.40426	3.45536	1.88629	3.26601	1.47697
	3.44692	5.19596	3.33425	5.04492	3.17215	4.29432	3.4502	3.77972	3.45019	3.21446	3.4502	2.40163	3.45098	1.88426	3.26392	1.47426
	3.44255	5.19534	3.32987	5.04507	3.16777	4.29195	3.44583	3.77742	3.44582	3.21224	3.44572	2.3994	3.44671	1.8821	3.25997	1.47019
	3.43816	5.19474	3.32549	5.04393	3.16338	4.29059	3.44145	3.77574	3.44166	3.20926	3.44145	2.39702	3.44234	1.87988	3.25559	1.46983
	3.43388	5.19382	3.3211	5.04355	3.1591	4.28862	3.43707	3.77293	3.43728	3.20721	3.43707	2.39438	3.43784	1.87881	3.25131	1.46805
	3.4295	5.19304	3.31673	5.04258	3.15472	4.28663	3.43279	3.76984	3.4329	3.20506	3.43269	2.39241	3.43356	1.87645	3.24704	1.46618
	3.42523	5.1924	3.31235	5.04157	3.15033	4.28491	3.4283	3.7688	3.42851	3.20317	3.42841	2.38987	3.42929	1.87432	3.24265	1.46537
	3.42084	5.19183	3.30796	5.04021	3.14594	4.28258	3.42403	3.76639	3.42413	3.19912	3.42402	2.38714	3.4248	1.87196	3.23826	1.4634
	3.41646	5.19149	3.3038	5.04018	3.14145	4.28066	3.41965	3.76321	3.41975	3.19676	3.41963	2.38441	3.42053	1.87128	3.23388	1.46075
	3.41208	5.1913	3.29941	5.03913	3.13706	4.2783	3.41537	3.76096	3.41547	3.19397	3.41525	2.38283	3.41615	1.86827	3.22949	1.45834
	3.40791	5.19121	3.29503	5.03824	3.13268	4.27641	3.41088	3.7586	3.4112	3.1911	3.41098	2.37983	3.41187	1.86656	3.22521	1.45704
	3.4033	5.19123	3.29064	5.03832	3.12828	4.27462	3.40671	3.75704	3.40681	3.18887	3.4066	2.3776	3.40749	1.86418	3.22071	1.45626
	3.39902	5.19119	3.28637	5.03789	3.124	4.27265	3.40243	3.75402	3.40243	3.18576	3.40232	2.37474	3.4031	1.8621	3.21644	1.45514
	3.39475	5.19122	3.28198	5.03812	3.11962	4.27025	3.39804	3.75122	3.39804	3.18337	3.39804	2.37298	3.39871	1.86025	3.21216	1.45148
	3.39037	5.19123	3.2777	5.03678	3.11523	4.26881	3.39366	3.74878	3.39365	3.18123	3.39365	2.37003	3.39444	1.85725	3.20777	1.45031
	3.38609	5.19125	3.27333	5.03623	3.11085	4.26645	3.38928	3.7458	3.38938	3.17759	3.38927	2.36717	3.39016	1.85559	3.20328	1.44754
	3.3816	5.1913	3.26895	5.03624	3.10646	4.26475	3.3849	3.74359	3.3851	3.17582	3.38478	2.36545	3.38578	1.85383	3.199	1.44723
	3.37732	5.19128	3.26457	5.03623	3.10207	4.26245	3.38073	3.74137	3.38072	3.17201	3.3805	2.36271	3.38139	1.85118	3.19483	1.44488
	3.37305	5.19135	3.26007	5.03467	3.09769	4.26022	3.37635	3.73882	3.37634	3.17083	3.37612	2.36063	3.37701	1.84919	3.19045	1.44226
	3.36867	5.19168	3.25579	5.03364	3.0932	4.2581	3.37196	3.73669	3.37195	3.16782	3.37185	2.35752	3.37263	1.84688	3.18607	1.44045
	3.36428	5.19194	3.25163	5.03325	3.08893	4.2562	3.36758	3.73475	3.36757	3.16466	3.36736	2.35553	3.36825	1.84489	3.18169	1.43833
	3.35991	5.19218	3.24724	5.03236	3.08443	4.25415	3.36319	3.73219	3.3633	3.16162	3.36319	2.35372	3.36408	1.84255	3.1773	1.43614
	3.35553	5.19252	3.24286	5.03225	3.08005	4.25235	3.35882	3.72985	3.35892	3.15958	3.35881	2.34991	3.35959	1.84032	3.17291	1.43385
	3.35137	5.1928	3.23847	5.03099	3.07576	4.24981	3.35444	3.72835	3.35466	3.15724	3.35444	2.34785	3.35522	1.83922	3.16864	1.43274
	3.34698	5.19301	3.23397	5.03012	3.07138	4.24795	3.35017	3.72478	3.35027	3.15388	3.35005	2.34562	3.35095	1.83675	3.16425	1.4313
	3.34249	5.19326	3.22969	5.02891	3.06699	4.24547	3.3459	3.72127	3.34588	3.15226	3.34567	2.34325	3.34656	1.83449	3.15997	1.42988
	3.33822	5.19289	3.22541	5.02785	3.0625	4.24346	3.34151	3.72043	3.34139	3.15073	3.3414	2.34014	3.34218	1.83211	3.15559	1.42778
	3.33383	5.19252	3.22103	5.0269	3.05821	4.24166	3.33713	3.71675	3.33712	3.14583	3.33712	2.33792	3.3379	1.83009	3.1512	1.42698
	3.32945	5.19215	3.21663	5.0268	3.05383	4.23972	3.33274	3.71539	3.33274	3.14331	3.33263	2.33578	3.33352	1.82837	3.14681	1.42345
	3.32506	5.19175	3.21236	5.02662	3.04944	4.2377	3.32836	3.71281	3.32857	3.14043	3.32835	2.33312	3.32913	1.82648	3.14243	1.42229
	3.32079	5.19137	3.20797	5.02653	3.04505	4.23504	3.32408	3.70956	3.32418	3.1381	3.32397	2.33059	3.32475	1.82425	3.13816	1.42069
	3.31652	5.19109	3.2037	5.02659	3.04055	4.23327	3.31981	3.70723	3.31969	3.13523	3.31959	2.32816	3.32048	1.82167	3.13388	1.41935
	3.31215	5.19085	3.19921	5.0262	3.03627	4.23122	3.31543	3.70446	3.31542	3.13377	3.31532	2.32596	3.31599	1.81956	3.12949	1.41596
	3.30775	5.19057	3.19503	5.02584	3.03189	4.22851	3.31106	3.70226	3.31094	3.1308	3.31105	2.32345	3.31172	1.81789	3.1251	1.41505
	3.30338	5.19023	3.19065	5.02547	3.0275	4.22661	3.30667	3.69846	3.30655	3.12726	3.30666	2.3207	3.30744	1.81511	3.1206	1.41275
	3.29899	5.18991	3.18627	5.02519	3.02311	4.22453	3.30229	3.69744	3.30239	3.12382	3.30228	2.31826	3.30306	1.81418	3.11633	1.41136
	3.29482	5.18955	3.18178	5.02403	3.01873	4.22175	3.2979	3.69506	3.29811	3.12234	3.2979	2.31601	3.29868	1.8117	3.11194	1.41013
	3.29033	5.18924	3.17751	5.02289	3.01434	4.21964	3.29363	3.69336	3.29372	3.11928	3.29351	2.31334	3.2944	1.80914	3.10766	1.4081
	3.28595	5.18896	3.17323	5.02176	3.00996	4.21789	3.28935	3.68933	3.28934	3.11711	3.28924	2.31055	3.29002	1.80668	3.08343	1.39869
	3.28156	5.18853	3.16873	5.02121	3.00548	4.21549	3.28497	3.68698	3.28496	3.11437	3.28496	2.30839	3.28574	1.80427	3.08125	1.39651
	3.27718	5.1881	3.16456	5.0206	3.0012	4.21305	3.28058	3.68432	3.28068	3.11185	3.28047	2.3058	3.28125	1.8019	3.0773	1.39506
	3.2729	5.18806	3.16018	5.0195	2.99681	4.21121	3.27619	3.68208	3.27629	3.10858	3.27619	2.30363	3.27697	1.8004	3.07291	1.39349
	3.26853	5.18806	3.15579	5.01889	2.99242	4.20876	3.27182	3.67913	3.27202	3.10589	3.27182	2.30067	3.2727	1.79848	3.06852	1.39137
	3.26414	5.18803	3.1514	5.01804	2.98804	4.20685	3.26755	3.67812	3.26764	3.10364	3.26733	2.29782	3.26833	1.79606	3.06414	1.38853
	3.25986	5.18811	3.14701	5.0176	2.98366	4.20494	3.26327	3.67412	3.26326	3.0996	3.26316	2.29602	3.26394	1.79395	3.05974	1.38706
	3.25548	5.18818	3.14263	5.01699	2.97927	4.20254	3.25889	3.67146	3.25888	3.09768	3.25878	2.29355	3.25956	1.79184	3.05535	1.38548
	3.25121	5.18828	3.13847	5.01552	2.97488	4.20057	3.2545	3.66895	3.2546	3.0958	3.25449	2.29187	3.25528	1.7894	3.05118	1.38453
	3.24682	5.18835	3.13397	5.01529	2.97049	4.19818	3.25012	3.66629	3.24989	3.0925	3.25011	2.28775	3.251	1.78782	3.04669	1.38202
	3.24255	5.1884	3.12969	5.01409	2.96601	4.19545	3.24574	3.66399	3.24572	3.08942	3.24562	2.28587	3.24651	1.78454	3.04241	1.38084
	3.23794	5.18849	3.12531	5.01334	2.96174	4.19288	3.24146	3.66116	3.24145	3.08676	3.24135	2.28266	3.24213	1.7837	3.03802	1.37892
	3.23388	5.1886	3.12092	5.01199	2.95736	4.19105	3.23707	3.65869	3.23706	3.08346	3.23696	2.28085	3.23785	1.78193	3.03352	1.37616
	3.22949	5.18867	3.11664	5.0113	2.95296	4.18829	3.23268	3.65599	3.23278	3.08139	3.23268	2.27827	3.23346	1.77869	3.02936	1.37478
	3.2251	5.18873	3.11225	5.00919	2.94858	4.18551	3.2284	3.65397	3.22839	3.07873	3.22829	2.27574	3.22907	1.7773	3.02508	1.37251
	3.22072	5.18879	3.10798	5.00794	2.9442	4.18427	3.22401	3.65143	3.224	3.07683	3.22379	2.27283	3.22468	1.77533	3.02069	1.3706
	3.21633	5.18885	3.10348	5.00607	2.93981	4.18171	3.21962	3.64816	3.21962	3.07257	3.21951	2.27074	3.2204	1.77301	3.01631	1.36951
	3.21194	5.18879	3.0991	5.00483	2.93543	4.17958	3.21524	3.64542	3.21534	3.06978	3.21523	2.26799	3.21612	1.77089	3.01193	1.36758
	3.20777	5.18868	3.09472	5.00387	2.93104	4.17802	3.21085	3.64317	3.21106	3.06781	3.21085	2.2654	3.21173	1.76808	3.00744	1.365
	3.20339	5.18847	3.09055	5.00357	2.92665	4.17514	3.20668	3.64042	3.20656	3.06494	3.20657	2.26327	3.19638	1.76169	2.98321	1.35675
	3.199	5.18816	3.08606	5.00262	2.92228	4.17332	3.2023	3.63795	3.20218	3.06311	3.2023	2.26064	3.19419	1.76001	2.98112	1.35305
	3.1945	5.18774	3.08189	5.00156	2.91791	4.17094	3.19791	3.6355	3.1979	3.05894	3.19791	2.25826	3.19002	1.75726	2.96612	1.34979
	3.1899	5.18741	3.0775	5.00014	2.91352	4.16826	3.19352	3.63315	3.19361	3.05579	3.19352	2.25547	3.18564	1.75522	2.96392	1.347
	3.18585	5.18701	3.07312	4.99871	2.90902	4.16629	3.18914	3.63059	3.18923	3.05358	3.18902	2.25311	3.18127	1.75328	2.9488	1.34082
	3.18158	5.18648	3.06873	4.9987	2.90475	4.16376	3.18487	3.62873	3.18486	3.05088	3.18475	2.2506	3.17688	1.75115	2.94649	1.33931
	3.17731	5.18616	3.06434	4.99733	2.90036	4.16146	3.18049	3.62567	3.18048	3.04795	3.18038	2.24814	3.17249	1.74847	2.94222	1.33835
	3.17292	5.18583	3.05995	4.99619	2.89598	4.15889	3.1761	3.62186	3.1762	3.04534	3.17599	2.24538	3.16811	1.74739	2.93794	1.33585
	3.16853	5.18549	3.05556	4.99573	2.8916	4.15645	3.17182	3.6196	3.17182	3.04228	3.17171	2.24312	3.16383	1.74476	2.93367	1.33363
	3.16392	5.18508	3.05128	4.99502	2.88721	4.15428	3.16744	3.6175	3.16743	3.03894	3.16722	2.24018	3.15944	1.74261	2.92928	1.3309
	3.15976	5.18462	3.047	4.99477	2.88282	4.15235	3.16294	3.61434	3.16304	3.03798	3.16305	2.23804	3.15517	1.74035	2.9249	1.32909
	3.15537	5.18415	3.04262	4.99433	2.87832	4.14988	3.15866	3.61203	3.15887	3.03325	3.15866	2.23518	3.15078	1.73804	2.92053	1.32768
	3.15099	5.18363	3.03823	4.99394	2.87383	4.14776	3.15428	3.60798	3.15449	3.03036	3.15428	2.23271	3.14638	1.73717	2.91614	1.32632
	3.14682	5.18324	3.03395	4.99339	2.86955	4.14529	3.15	3.60659	3.1501	3.02865	3.14988	2.2301	3.142	1.73321	2.8918	1.31693
	3.14244	5.18285	3.02945	4.99256	2.86527	4.14351	3.14572	3.60545	3.14571	3.02572	3.1455	2.22743	3.13762	1.73121	2.88972	1.3153
	3.13805	5.18251	3.02518	4.99127	2.86089	4.14119	3.14134	3.60131	3.14133	3.02239	3.14101	2.22485	3.13345	1.7301	2.88577	1.31272
	3.13366	5.18216	3.02079	4.99137	2.8565	4.13756	3.13696	3.59834	3.13695	3.02016	3.13673	2.22257	3.12907	1.7277	2.8815	1.31104
	3.12927	5.18185	3.01651	4.99126	2.85212	4.13543	3.13257	3.59567	3.13256	3.01703	3.13246	2.22025	3.12468	1.72486	2.87711	1.30939
	3.12511	5.18156	3.01214	4.99155	2.84762	4.13293	3.12829	3.59265	3.12817	3.01526	3.12818	2.21797	3.12029	1.7238	2.87272	1.30706
	3.12072	5.18129	3.00765	4.9905	2.84323	4.13099	3.1239	3.5903	3.12378	3.01128	3.12379	2.21436	3.11591	1.72058	2.86822	1.3049
	3.11634	5.18094	3.00337	4.98964	2.83896	4.12882	3.11963	3.58722	3.11962	3.00788	3.1194	2.21257	3.11141	1.71866	2.86395	1.30324
	3.10097	5.18066	2.9992	4.98878	2.83447	4.12628	3.11524	3.58454	3.11523	3.00565	3.11513	2.20964	3.0873	1.70827	2.85968	1.30182
	3.09868	5.18033	2.99482	4.98848	2.8301	4.12336	3.11086	3.58193	3.11084	3.00278	3.11085	2.20687	3.0851	1.70509	2.85518	1.30028
	3.09453	5.18	2.99032	4.98745	2.82571	4.12143	3.10646	3.57959	3.10646	2.99982	3.10646	2.20465	3.08126	1.70316	2.8509	1.29801
	3.09014	5.17955	2.98604	4.98751	2.82143	4.11891	3.10218	3.57784	3.10229	2.99765	3.10207	2.20251	3.07688	1.70183	2.84652	1.2957
	3.08586	5.17913	2.98166	4.98683	2.81705	4.11651	3.09792	3.5747	3.09791	2.99352	3.09759	2.19955	3.07249	1.70009	2.82231	1.28573
	3.08147	5.17873	2.97727	4.9851	2.81267	4.11425	3.09354	3.57089	3.09331	2.99072	3.09343	2.19681	3.0681	1.6964	2.82023	1.28449
	3.07708	5.17833	2.9731	4.98513	2.80828	4.11188	3.08915	3.56809	3.08903	2.98867	3.08893	2.19426	3.06372	1.69542	2.81617	1.28237
	3.0727	5.17809	2.96872	4.98464	2.80389	4.10918	3.08476	3.56419	3.08476	2.98563	3.08476	2.19153	3.05933	1.69266	2.81179	1.28044
	3.06831	5.1778	2.95316	4.98417	2.79951	4.10665	3.08038	3.56393	3.08037	2.98342	3.08037	2.18898	3.03496	1.68199	2.80741	1.27845
	3.06414	5.17757	2.95086	4.98281	2.79513	4.10437	3.07599	3.56013	3.07609	2.98002	3.07599	2.1868	3.03289	1.67917	2.80302	1.27698
	3.05975	5.17733	2.94681	4.98135	2.79074	4.10223	3.0716	3.55744	3.07182	2.97723	3.0716	2.18423	3.02883	1.67714	2.79885	1.27488
	3.05536	5.17708	2.94242	4.97972	2.78636	4.09934	3.06722	3.5552	3.06743	2.9742	3.06721	2.18138	3.02455	1.67558	2.79446	1.27253
	3.05097	5.17683	2.93815	4.97884	2.78197	4.09714	3.06305	3.55253	3.06304	2.97148	3.06283	2.17853	3.02027	1.67281	2.79008	1.27046
	3.04659	5.17662	2.93387	4.97785	2.77759	4.0944	3.05866	3.55038	3.05865	2.96836	3.05844	2.17637	3.01589	1.67046	2.78569	1.2687
	3.04231	5.17641	2.92948	4.9776	2.7732	4.09256	3.05427	3.54689	3.05426	2.96512	3.05427	2.17377	3.01151	1.6686	2.76115	1.25939
	3.03803	5.17608	2.9251	4.97737	2.76882	4.08944	3.04988	3.54471	3.04987	2.96305	3.04987	2.17115	3.00713	1.66671	2.75918	1.25821
	3.03364	5.17581	2.92073	4.97572	2.76443	4.0873	3.04549	3.54132	3.0457	2.95944	3.04549	2.16905	3.00275	1.66541	2.75523	1.25595
	3.02925	5.17552	2.91635	4.97393	2.76005	4.08483	3.04121	3.53953	3.04131	2.95732	3.0411	2.16656	2.99858	1.66245	2.75073	1.25311
	3.02487	5.17531	2.91207	4.9729	2.75567	4.08207	3.03693	3.53526	3.03692	2.95423	3.03671	2.16323	2.99419	1.66066	2.74647	1.25195
	3.02048	5.17505	2.9078	4.97225	2.75118	4.07994	3.03255	3.53294	3.03254	2.95126	3.03244	2.16072	2.98981	1.65805	2.7423	1.25046
	3.0162	5.17475	2.90341	4.97185	2.74679	4.07723	3.02816	3.52991	3.02815	2.94858	3.02816	2.15859	2.98542	1.65514	2.71786	1.24098
	3.01172	5.17436	2.89903	4.97027	2.74252	4.07459	3.02378	3.52712	3.02388	2.94541	3.02377	2.15551	2.96109	1.64551	2.71578	1.23904
	3.00745	5.17393	2.89464	4.96918	2.73815	4.0718	3.01939	3.52381	3.01938	2.94217	3.01938	2.15304	2.95901	1.64263	2.71172	1.23677
	3.00317	5.17352	2.89025	4.96951	2.73376	4.06986	3.015	3.52147	3.0151	2.93847	3.015	2.15077	2.95485	1.6406	2.70734	1.2351
	2.99878	5.17319	2.88598	4.96822	2.72926	4.06748	3.01063	3.51816	3.01073	2.93643	3.01062	2.14757	2.95057	1.63908	2.70305	1.2333
	2.9944	5.1729	2.88159	4.96871	2.72499	4.06477	3.00636	3.51761	3.00645	2.93348	3.00625	2.14513	2.94607	1.63615	2.69865	1.2305
	2.99001	5.17261	2.8772	4.96776	2.72049	4.06167	3.00208	3.51387	3.00196	2.93061	3.00197	2.14247	2.9418	1.63421	2.69427	1.22918
	2.98574	5.17239	2.87293	4.96743	2.71611	4.05882	2.99758	3.50933	2.99768	2.92791	2.99769	2.14022	2.93763	1.63178	2.66994	1.22025
	2.98124	5.17219	2.86854	4.9667	2.71184	4.05667	2.9932	3.50674	2.99329	2.92549	2.9933	2.13747	2.93324	1.62991	2.66786	1.21801
	2.97708	5.17207	2.86426	4.96527	2.70734	4.05402	2.98892	3.50463	2.98902	2.92184	2.98891	2.13493	2.92886	1.62792	2.6638	1.21564
	2.97269	5.17187	2.85988	4.96407	2.70305	4.05155	2.98465	3.50211	2.98474	2.91877	2.98453	2.13227	2.92448	1.62513	2.65942	1.21446
	2.96831	5.17135	2.85561	4.96408	2.69867	4.04899	2.98037	3.49999	2.98036	2.91507	2.98014	2.12989	2.92011	1.62323	2.65526	1.21183
	2.96393	5.17092	2.85111	4.96282	2.69428	4.04622	2.97598	3.49595	2.97597	2.91244	2.97597	2.1273	2.91572	1.62116	2.65088	1.21067
	2.95955	5.17049	2.84683	4.96248	2.6899	4.04284	2.97159	3.49233	2.97159	2.91012	2.97159	2.12443	2.91145	1.61883	2.64638	1.20865
	2.95516	5.17015	2.84245	4.96149	2.68551	4.04173	2.96722	3.48958	2.96732	2.90681	2.96721	2.12179	2.90695	1.61627	2.6421	1.20801
	2.95077	5.16981	2.83806	4.9597	2.68113	4.03876	2.96284	3.48747	2.96294	2.90472	2.96284	2.11907	2.90267	1.61407	2.63771	1.20512
	2.94661	5.16957	2.8337	4.95856	2.67674	4.03582	2.95856	3.48484	2.95866	2.90093	2.95845	2.11671	2.8984	1.61157	2.63332	1.20353
	2.94223	5.16934	2.82942	4.95867	2.67235	4.03269	2.95429	3.48301	2.95428	2.89802	2.95406	2.11428	2.89401	1.61024	2.62906	1.20107
	2.93784	5.16922	2.82515	4.95886	2.66786	4.03024	2.9499	3.47919	2.94989	2.89499	2.94968	2.11135	2.88963	1.60785	2.62467	1.20046
	2.93345	5.16905	2.82065	4.95746	2.66347	4.02801	2.94552	3.47578	2.94551	2.89204	2.94541	2.10876	2.88524	1.60526	2.6204	1.19811
	2.92907	5.16897	2.81638	4.95688	2.6592	4.02467	2.94113	3.47266	2.94113	2.89069	2.94102	2.10622	2.88095	1.60306	2.61601	1.19643
	2.92469	5.16888	2.81199	4.95565	2.65483	4.02222	2.93674	3.47027	2.93685	2.88565	2.93663	2.10327	2.85651	1.5923	2.61163	1.19437
	2.92053	5.16876	2.80761	4.95479	2.65033	4.02003	2.93236	3.46725	2.93246	2.88373	2.93236	2.10091	2.85454	1.59002	2.60724	1.19279
	2.91604	5.16859	2.80322	4.95343	2.64606	4.01725	2.92808	3.46429	2.92807	2.87928	2.92797	2.09808	2.85059	1.58758	2.60297	1.1893
	2.91176	5.16835	2.79895	4.95168	2.64167	4.01411	2.9237	3.46119	2.92381	2.87692	2.9236	2.09551	2.84621	1.58618	2.5987	1.1877
	2.90738	5.16815	2.79456	4.95014	2.63717	4.01173	2.91944	3.45765	2.91943	2.87448	2.91944	2.0933	2.84182	1.5837	2.59431	1.18622
	2.90299	5.16795	2.79029	4.94778	2.6329	4.00916	2.91506	3.45585	2.91505	2.87119	2.91505	2.09034	2.83745	1.58153	2.58992	1.18529
	2.89872	5.16789	2.7859	4.94637	2.62851	4.00669	2.91067	3.45273	2.91066	2.86831	2.91067	2.08785	2.83308	1.57892	2.58554	1.18241
	2.89433	5.16784	2.78152	4.94367	2.62412	4.00366	2.90628	3.44852	2.90639	2.86516	2.90628	2.08549	2.82868	1.57641	2.58114	1.18006
	2.89006	5.16793	2.77724	4.94248	2.61974	4.00078	2.9019	3.44711	2.90211	2.86205	2.9019	2.08217	2.82441	1.57477	2.57676	1.17842
	2.88556	5.16804	2.77286	4.94123	2.61536	3.99803	2.89751	3.44356	2.89773	2.85834	2.89752	2.08006	2.81991	1.57245	2.57249	1.17619
	2.88128	5.16817	2.76858	4.94024	2.61098	3.99555	2.89324	3.44113	2.89334	2.85641	2.89324	2.07755	2.81575	1.57015	2.56822	1.17544
	2.87689	5.16831	2.7642	4.9386	2.60659	3.99272	2.88874	3.43847	2.88895	2.85289	2.88885	2.07421	2.81137	1.56809	2.56384	1.1728
	2.87261	5.16806	2.7597	4.93804	2.60209	3.98966	2.88457	3.43656	2.88457	2.85003	2.88457	2.0721	2.80698	1.56543	2.55934	1.17084
	2.86834	5.1678	2.75543	4.93595	2.59771	3.98722	2.88018	3.43227	2.88029	2.84647	2.88018	2.06956	2.8026	1.56284	2.55495	1.16811
	2.86395	5.16763	2.75105	4.93525	2.59343	3.98472	2.8758	3.42862	2.87601	2.84375	2.8758	2.06655	2.79821	1.56124	2.55068	1.16745
	2.85957	5.16751	2.74678	4.93406	2.58904	3.9817	2.87152	3.42549	2.87163	2.84074	2.8713	2.06402	2.79405	1.55939	2.5464	1.16593
	2.85519	5.16735	2.7424	4.93296	2.58466	3.97881	2.86724	3.42357	2.86724	2.83866	2.86703	2.06116	2.78966	1.55697	2.54212	1.16374
	2.8508	5.16729	2.73812	4.93099	2.58027	3.97561	2.86286	3.42029	2.86285	2.83459	2.86264	2.05898	2.78527	1.5548	2.53774	1.16134
	2.84641	5.16724	2.71379	4.92884	2.57578	3.97333	2.85848	3.41692	2.85847	2.83183	2.85836	2.05589	2.76073	1.54344	2.53335	1.15888
	2.84203	5.16723	2.71171	4.92828	2.57152	3.97105	2.8541	3.41427	2.85408	2.82839	2.85409	2.05347	2.75875	1.54192	2.52896	1.15772
	2.83786	5.16713	2.70765	4.92631	2.56713	3.96828	2.84982	3.41077	2.84981	2.8257	2.84971	2.05066	2.7548	1.53886	2.52456	1.1566
	2.8335	5.16696	2.70326	4.92556	2.56274	3.96526	2.84543	3.40824	2.84542	2.82344	2.84532	2.04799	2.75042	1.53634	2.52018	1.15497
	2.82912	5.16683	2.69887	4.92519	2.55835	3.96261	2.84116	3.40506	2.84115	2.81953	2.84093	2.04537	2.74616	1.53426	2.51601	1.15217
	2.82473	5.1667	2.69437	4.9239	2.55386	3.95972	2.83678	3.40102	2.83677	2.81654	2.83656	2.04271	2.74178	1.53245	2.51162	1.15006
	2.82034	5.16652	2.6901	4.92215	2.54959	3.95704	2.83241	3.3981	2.8324	2.81345	2.8323	2.04057	2.73739	1.53022	2.50724	1.14912
	2.81607	5.16632	2.68593	4.92181	2.5452	3.95415	2.82802	3.3959	2.82801	2.8101	2.82802	2.03781	2.7329	1.52795	2.50285	1.14718
	2.81169	5.16603	2.68155	4.92085	2.54081	3.95144	2.82363	3.39328	2.82363	2.80686	2.82363	2.0346	2.72862	1.52545	2.49835	1.14473
	2.80741	5.16559	2.67716	4.92018	2.53642	3.94881	2.81925	3.38996	2.81946	2.80445	2.81914	2.03191	2.72435	1.52385	2.49408	1.14286
	2.80291	5.16523	2.67278	4.91939	2.53203	3.94505	2.81497	3.38695	2.81507	2.80143	2.81486	2.02953	2.72007	1.52103	2.4898	1.14094
	2.77868	5.16484	2.66839	4.9182	2.52764	3.94274	2.8107	3.38401	2.81069	2.7982	2.81048	2.02703	2.71568	1.51871	2.48553	1.13989
	2.7766	5.16451	2.66401	4.91689	2.52325	3.94024	2.80621	3.38262	2.80631	2.79453	2.8062	2.02419	2.7113	1.51677	2.48104	1.13747
	2.77255	5.16419	2.65973	4.91645	2.51887	3.93698	2.80193	3.37778	2.80192	2.79186	2.80182	2.0217	2.70702	1.51453	2.47666	1.13578
	2.76805	5.16383	2.65547	4.91505	2.51448	3.93423	2.79754	3.37473	2.79754	2.78908	2.79754	2.01872	2.70263	1.51251	2.47237	1.13353
	2.76367	5.16352	2.65108	4.91398	2.51009	3.93137	2.79316	3.37057	2.79326	2.78502	2.79304	2.01607	2.69813	1.51018	2.46799	1.13227
	2.75962	5.16322	2.6467	4.91344	2.5057	3.92822	2.78877	3.36858	2.78888	2.78227	2.78877	2.01331	2.69375	1.50737	2.46372	1.12946
	2.75512	5.16286	2.64231	4.91193	2.50131	3.92521	2.78461	3.36526	2.78449	2.7799	2.78439	2.01086	2.66952	1.4961	2.45944	1.12765
	2.75085	5.1626	2.63803	4.91075	2.49682	3.92248	2.78023	3.36311	2.78022	2.77659	2.78	2.00819	2.66755	1.49447	2.45505	1.1261
	2.74647	5.16235	2.63365	4.90901	2.49255	3.91933	2.77585	3.35931	2.77583	2.77359	2.77562	2.00545	2.66338	1.49247	2.45055	1.12509
	2.74187	5.16209	2.62926	4.90742	2.48817	3.91694	2.77135	3.35575	2.77145	2.76922	2.77123	2.00283	2.65901	1.48982	2.44627	1.12284
	2.7376	5.16194	2.62488	4.90646	2.48378	3.91376	2.76707	3.35329	2.76728	2.76767	2.76707	1.9998	2.65473	1.48782	2.44191	1.12056
	2.71337	5.16176	2.6206	4.90443	2.47928	3.91067	2.7628	3.34981	2.76279	2.76395	2.76269	1.99755	2.65046	1.48571	2.43755	1.11852
	2.71129	5.16153	2.61622	4.90307	2.4749	3.90761	2.75842	3.34657	2.75851	2.76098	2.7583	1.99478	2.62612	1.47416	2.43338	1.11751
	2.70723	5.16122	2.61183	4.90144	2.47062	3.90477	2.75403	3.34295	2.75413	2.75713	2.75392	1.99159	2.62403	1.47166	2.429	1.11509
	2.70283	5.1606	2.60745	4.89924	2.46613	3.90183	2.74965	3.34033	2.74975	2.75522	2.74965	1.98919	2.61998	1.47007	2.4245	1.11309
	2.69867	5.16	2.60317	4.89802	2.46185	3.89898	2.74538	3.33844	2.74548	2.75159	2.74538	1.98642	2.61559	1.46744	2.42011	1.11053
	2.69428	5.15942	2.57894	4.89799	2.45746	3.89586	2.741	3.33518	2.74099	2.74849	2.74099	1.98468	2.61121	1.46522	2.41572	1.10961
	2.6899	5.15884	2.57674	4.89694	2.45308	3.89325	2.73672	3.33181	2.73671	2.74521	2.73661	1.98112	2.60683	1.4631	2.41133	1.10685
	2.68541	5.1583	2.57281	4.89591	2.44869	3.89013	2.73212	3.32772	2.73244	2.74153	2.73212	1.97826	2.60255	1.46082	2.40717	1.10497
	2.68102	5.15768	2.56843	4.89526	2.44433	3.88696	2.72796	3.32413	2.72795	2.73896	2.72773	1.97611	2.59827	1.45896	2.40289	1.10214
	2.67664	5.15704	2.56404	4.89443	2.43996	3.88405	2.72368	3.32098	2.72367	2.73557	2.72346	1.97281	2.59388	1.45678	2.39841	1.10074
	2.67247	5.15638	2.55965	4.89193	2.43558	3.88101	2.71929	3.31889	2.71929	2.73258	2.71929	1.97046	2.58939	1.45401	2.37417	1.09174
	2.66819	5.15567	2.55527	4.89096	2.43119	3.87828	2.71491	3.31582	2.7149	2.72899	2.71491	1.9679	2.585	1.45167	2.37209	1.08936
	2.6638	5.15499	2.55099	4.88998	2.4268	3.87527	2.71053	3.31279	2.71062	2.72612	2.71041	1.9651	2.58073	1.44981	2.36803	1.08814
	2.65943	5.15437	2.54671	4.88957	2.42242	3.87168	2.70613	3.30933	2.70623	2.7237	2.70602	1.96232	2.57645	1.44716	2.36364	1.08578
	2.65505	5.15368	2.54233	4.88844	2.41803	3.86912	2.70196	3.30636	2.70184	2.72007	2.70174	1.9596	2.57218	1.44483	2.35926	1.08349
	2.65067	5.15302	2.53794	4.88764	2.41353	3.86597	2.69757	3.30342	2.69756	2.71645	2.69735	1.95717	2.54773	1.4336	2.35486	1.08271
	2.64628	5.15248	2.53355	4.88627	2.40915	3.86284	2.69319	3.29958	2.69318	2.71265	2.69319	1.95434	2.53512	1.42726	2.35047	1.07996
	2.64211	5.15206	2.52916	4.88513	2.40487	3.86015	2.68881	3.29722	2.68879	2.7105	2.6888	1.95135	2.53271	1.42434	2.3462	1.07805
	2.63772	5.15165	2.52477	4.88341	2.40049	3.85634	2.68442	3.29321	2.68452	2.70664	2.68431	1.94919	2.52854	1.4221	2.34192	1.07613
	2.63334	5.15132	2.52049	4.88266	2.39611	3.85363	2.68004	3.2914	2.68013	2.70439	2.67992	1.94652	2.51328	1.41516	2.33753	1.07468
	2.62885	5.15109	2.51599	4.88117	2.39172	3.85069	2.67565	3.28732	2.67575	2.69964	2.67565	1.94368	2.51098	1.41298	2.33314	1.07271
	2.62457	5.15094	2.51182	4.87993	2.38734	3.84714	2.67137	3.2841	2.67147	2.69815	2.67126	1.94075	2.50681	1.4107	2.30881	1.06353
	2.62018	5.15092	2.50744	4.87924	2.38295	3.84414	2.66699	3.28031	2.66709	2.69381	2.66699	1.93807	2.50243	1.40858	2.30662	1.06107
	2.61602	5.15104	2.50305	4.87865	2.37845	3.84127	2.66261	3.27725	2.66271	2.69131	2.65155	1.92945	2.49804	1.40627	2.30267	1.05897
	2.61163	5.15123	2.49867	4.87779	2.37418	3.83804	2.65834	3.27436	2.65844	2.68745	2.64935	1.92687	2.49366	1.40419	2.29828	1.05753
	2.60725	5.15114	2.49428	4.87733	2.36979	3.83534	2.65395	3.27077	2.65405	2.68459	2.64529	1.92417	2.48938	1.40189	2.29389	1.0548
	2.60276	5.15108	2.49011	4.8752	2.3654	3.83189	2.64957	3.26772	2.64978	2.68131	2.64079	1.92137	2.46494	1.39091	2.28962	1.05291
	2.59848	5.15099	2.48573	4.87399	2.36102	3.82862	2.64541	3.26456	2.64539	2.67919	2.63652	1.91888	2.46285	1.38837	2.28512	1.05137
	2.59409	5.15093	2.48135	4.87245	2.35662	3.82539	2.64102	3.26078	2.64101	2.67448	2.61219	1.90476	2.45879	1.38632	2.28095	1.04901
	2.58959	5.15089	2.47686	4.87162	2.35223	3.82252	2.63664	3.25696	2.63662	2.67206	2.6101	1.9021	2.45451	1.38397	2.27657	1.04764
	2.58532	5.15081	2.47258	4.86975	2.34784	3.8193	2.63225	3.25531	2.63223	2.66894	2.60604	1.89995	2.43011	1.37217	2.25223	1.03848
	2.58104	5.15083	2.4683	4.86927	2.34345	3.81635	2.62786	3.25127	2.62785	2.66564	2.60155	1.89717	2.42813	1.37012	2.25014	1.03633
	2.57676	5.1508	2.46391	4.86736	2.33895	3.81266	2.62348	3.24825	2.62358	2.6616	2.59727	1.89434	2.42419	1.36794	2.24608	1.03342
	2.57239	5.1506	2.45964	4.86505	2.33446	3.80981	2.6191	3.24511	2.6193	2.65837	2.593	1.89134	2.4198	1.36572	2.24181	1.0325
	2.568	5.15031	2.45525	4.86299	2.33018	3.80667	2.61482	3.24183	2.61492	2.65608	2.5885	1.88863	2.41541	1.36311	2.23731	1.02948
	2.56362	5.15003	2.45086	4.86163	2.32591	3.80332	2.61044	3.23885	2.61042	2.65261	2.58412	1.88594	2.41103	1.36095	2.23314	1.0279
	2.55924	5.14958	2.44648	4.85998	2.32152	3.80007	2.60616	3.2354	2.60603	2.64863	2.56011	1.87192	2.40685	1.35902	2.22876	1.02686
	2.55496	5.14904	2.44212	4.85907	2.31714	3.79651	2.60177	3.23167	2.60175	2.64577	2.55792	1.86939	2.40236	1.35622	2.22427	1.02446
	2.55068	5.14847	2.43786	4.85811	2.31275	3.79351	2.59738	3.22983	2.59737	2.64333	2.55386	1.86653	2.39798	1.35397	2.22	1.02217
	2.54629	5.14798	2.43336	4.85681	2.30837	3.79048	2.59289	3.22508	2.5932	2.63909	2.54959	1.86424	2.37375	1.34248	2.21561	1.0211
	2.54191	5.14738	2.42909	4.85588	2.30388	3.78676	2.58872	3.22167	2.5887	2.63652	2.5452	1.8611	2.37155	1.34061	2.21122	1.01921
	2.53741	5.14682	2.42481	4.8546	2.29949	3.78378	2.58445	3.21804	2.58421	2.63338	2.54081	1.85834	2.36749	1.33776	2.20683	1.0165
	2.53313	5.14622	2.42042	4.85393	2.29521	3.78047	2.57984	3.21492	2.57994	2.63008	2.53643	1.85585	2.36321	1.33599	2.18271	1.00684
	2.52885	5.1456	2.41604	4.85317	2.29083	3.77727	2.57547	3.21195	2.57567	2.6262	2.53204	1.85291	2.35884	1.33342	2.18051	1.0055
	2.52456	5.14497	2.41165	4.85086	2.28644	3.77406	2.5713	3.20771	2.5714	2.62281	2.52753	1.85052	2.35444	1.33102	2.17645	1.00341
	2.52018	5.14441	2.40748	4.84976	2.28205	3.77082	2.56692	3.20491	2.56712	2.61974	2.52337	1.8474	2.33009	1.31936	2.17206	1.00098
	2.5158	5.14385	2.4031	4.84739	2.27766	3.76763	2.56253	3.20136	2.56274	2.61701	2.51908	1.84466	2.32801	1.31745	2.16778	0.999755
	2.51141	5.1433	2.39872	4.84628	2.27328	3.76429	2.55825	3.19836	2.55824	2.61283	2.5147	1.84185	2.32395	1.31521	2.16328	0.997342
	2.50702	5.14283	2.39434	4.84436	2.26889	3.76109	2.55398	3.19649	2.55375	2.60995	2.51031	1.83927	2.31967	1.31307	2.1589	0.994837
	2.50264	5.1424	2.38995	4.84314	2.26451	3.7575	2.54959	3.19288	2.54958	2.60628	2.50593	1.83643	2.31539	1.31076	2.15473	0.994015
	2.49836	5.14209	2.38556	4.8405	2.26012	3.75433	2.5452	3.18826	2.54519	2.60366	2.50154	1.83358	2.31101	1.3082	2.15045	0.991775
	2.49408	5.14201	2.38128	4.8396	2.25563	3.75109	2.54081	3.18503	2.5408	2.60032	2.49726	1.83064	2.30663	1.30597	2.14606	0.989316
	2.48969	5.14184	2.37679	4.83825	2.25135	3.74788	2.53643	3.18159	2.53653	2.59662	2.49298	1.82775	2.30225	1.30318	2.14168	0.988643
	2.48531	5.14163	2.37251	4.83691	2.24697	3.74416	2.53215	3.17745	2.53225	2.59317	2.4886	1.82566	2.29786	1.3013	2.1373	0.985941
	2.48093	5.14141	2.36813	4.83563	2.24258	3.74131	2.52775	3.17459	2.52785	2.59021	2.48423	1.82286	2.29347	1.29939	2.13282	0.983189
	2.47666	5.1411	2.36385	4.83441	2.23808	3.73791	2.52348	3.17176	2.52347	2.58711	2.47984	1.8196	2.2893	1.29653	2.10858	0.974377
	2.47227	5.1408	2.35946	4.83368	2.2338	3.73465	2.51887	3.16797	2.51897	2.58415	2.47545	1.81656	2.28492	1.29399	2.10638	0.972316
	2.46799	5.14058	2.35518	4.83183	2.22942	3.7316	2.5146	3.16512	2.5148	2.58014	2.4511	1.80306	2.28042	1.29209	2.10232	0.970666
	2.46361	5.14023	2.35079	4.82941	2.22504	3.72857	2.51032	3.16255	2.51041	2.57614	2.44902	1.8003	2.27593	1.28991	2.09815	0.968165
	2.45922	5.13982	2.3464	4.82775	2.22066	3.72438	2.50593	3.15738	2.50603	2.57355	2.44496	1.79749	2.27164	1.28739	2.09378	0.966398
	2.45483	5.1395	2.32194	4.82714	2.21616	3.72054	2.50165	3.15436	2.50175	2.57095	2.44063	1.79509	2.26737	1.28538	2.08951	0.964963
	2.45045	5.13922	2.31997	4.82483	2.21177	3.71746	2.49737	3.14964	2.49736	2.56727	2.43646	1.79194	2.2631	1.28323	2.08512	0.962339
	2.44617	5.13894	2.31602	4.82302	2.2075	3.71433	2.49299	3.14736	2.49298	2.56326	2.43196	1.78931	2.25871	1.28105	2.08074	0.960681
	2.44181	5.13865	2.31164	4.82116	2.20311	3.71115	2.4886	3.14403	2.48859	2.56083	2.42758	1.7862	2.25433	1.27869	2.07635	0.958542
	2.41737	5.13833	2.30726	4.81867	2.19872	3.70688	2.48423	3.14226	2.48422	2.5576	2.4233	1.78361	2.25005	1.27663	2.07197	0.956426
	2.4154	5.138	2.30287	4.81674	2.19433	3.7037	2.47984	3.13656	2.47994	2.55328	2.41891	1.78062	2.22548	1.26442	2.06758	0.954373
	2.41145	5.13761	2.29859	4.81379	2.18995	3.70031	2.47557	3.13281	2.47555	2.55083	2.39458	1.76687	2.22352	1.26233	2.0633	0.952914
	2.40706	5.13719	2.29421	4.81134	2.18556	3.69649	2.47129	3.13009	2.47117	2.54754	2.39249	1.76399	2.21958	1.26006	2.05902	0.951796
	2.40267	5.13674	2.28982	4.80986	2.18117	3.6935	2.46679	3.12696	2.46689	2.5441	2.38844	1.76127	2.21519	1.25736	2.05463	0.948963
	2.39829	5.13634	2.28554	4.80681	2.17678	3.68948	2.46252	3.12372	2.46261	2.5404	2.38416	1.75854	2.2108	1.25568	2.05026	0.947229
	2.39392	5.13591	2.28116	4.80462	2.17228	3.68537	2.45813	3.12078	2.45823	2.53694	2.37988	1.75577	2.20652	1.25305	2.04599	0.945442
	2.38964	5.13556	2.2566	4.80258	2.168	3.6822	2.45363	3.11683	2.45394	2.53357	2.37549	1.75281	2.20214	1.25066	2.04171	0.943056
	2.38525	5.13521	2.25463	4.80139	2.16361	3.67888	2.44935	3.11385	2.44956	2.53077	2.37111	1.74982	2.19775	1.24849	2.03732	0.941417
	2.38098	5.13514	2.23971	4.79844	2.15923	3.67514	2.44518	3.10915	2.44517	2.52657	2.36672	1.74715	2.1735	1.23698	2.03282	0.939029
	2.37659	5.135	2.23741	4.79649	2.15484	3.67142	2.44072	3.10555	2.44082	2.52363	2.36234	1.74426	2.17141	1.2347	2.02844	0.937278
	2.3722	5.13475	2.22239	4.79436	2.15045	3.66783	2.43635	3.10203	2.43645	2.52015	2.35795	1.74142	2.16725	1.2323	2.02416	0.934969
	2.36781	5.13445	2.2201	4.7922	2.14607	3.66469	2.43207	3.09944	2.43207	2.51757	2.35367	1.739	2.16297	1.23008	2.01977	0.934057
	2.36343	5.1341	2.21582	4.78861	2.14168	3.66108	2.42769	3.0972	2.42779	2.51329	2.32931	1.72434	2.15858	1.22791	2.01538	0.931821
	2.35915	5.13382	2.21143	4.78716	2.1373	3.65756	2.42341	3.09257	2.42351	2.51028	2.32712	1.72157	2.1542	1.22557	2.011	0.929425
	2.35476	5.13364	2.20704	4.78602	2.13292	3.65393	2.41913	3.08931	2.41912	2.50716	2.32317	1.71899	2.14981	1.22297	2.00661	0.926892
	2.35047	5.13338	2.20287	4.78382	2.12853	3.65042	2.41475	3.08573	2.41473	2.50365	2.31878	1.71585	2.14553	1.22078	2.00232	0.925998
	2.34609	5.13302	2.19849	4.78102	2.12415	3.64653	2.41036	3.082	2.41035	2.50035	2.3145	1.71318	2.14125	1.21856	1.99805	0.924206
	2.3417	5.13272	2.1941	4.77907	2.11976	3.643	2.40597	3.07893	2.40596	2.49674	2.31012	1.71046	2.13687	1.21589	1.99366	0.921605
	2.33742	5.13242	2.18971	4.77696	2.11537	3.63945	2.40158	3.07421	2.40158	2.49347	2.30575	1.70806	2.13228	1.2137	1.9692	0.912135
	2.33314	5.13211	2.18532	4.77506	2.11099	3.63582	2.39732	3.07033	2.3972	2.49046	2.30147	1.70472	2.10815	1.20205	1.96723	0.909874
	2.32865	5.13168	2.18094	4.7734	2.10649	3.63223	2.39283	3.0675	2.39304	2.48656	2.29708	1.70194	2.10606	1.1998	1.96318	0.907519
	2.32438	5.1313	2.17676	4.77214	2.10221	3.62881	2.38866	3.06444	2.38843	2.48307	2.2928	1.69898	2.10201	1.19753	1.9588	0.905928
	2.31999	5.13089	2.17237	4.77095	2.09782	3.62521	2.38427	3.05985	2.38426	2.47924	2.28841	1.69632	2.09773	1.19491	1.95463	0.904139
	2.3156	5.13043	2.16798	4.77044	2.09345	3.62177	2.37967	3.05711	2.37988	2.47636	2.28403	1.69344	2.09346	1.19274	1.95025	0.902063
	2.31122	5.12999	2.1636	4.7682	2.08908	3.61771	2.37539	3.05371	2.37549	2.47289	2.27964	1.69048	2.08908	1.19003	1.94586	0.900668
	2.30684	5.12964	2.15921	4.76718	2.08469	3.61418	2.371	3.05017	2.3711	2.4692	2.27537	1.6879	2.0847	1.1882	1.94136	0.898002
	2.30256	5.12923	2.15483	4.76501	2.0803	3.61068	2.36662	3.04615	2.36682	2.46634	2.27087	1.68498	2.08031	1.18601	1.93697	0.896393
	2.29828	5.12882	2.15066	4.76254	2.07591	3.60663	2.36234	3.04295	2.36255	2.46248	2.2667	1.68205	2.07593	1.18338	1.93259	0.893993
	2.29389	5.12854	2.14627	4.75889	2.07153	3.60318	2.35817	3.03988	2.35816	2.45949	2.26233	1.67942	2.07154	1.18119	1.92842	0.892319
	2.28951	5.12821	2.14166	4.75753	2.06714	3.59904	2.35378	3.03585	2.35376	2.45549	2.25794	1.67647	2.06726	1.17889	1.92403	0.890342
	2.28512	5.12784	2.1375	4.75502	2.06275	3.5964	2.34939	3.0317	2.34937	2.45238	2.25355	1.6733	2.06277	1.17648	1.91976	0.888623
	2.28074	5.12749	2.13301	4.75192	2.05836	3.59289	2.345	3.02873	2.3452	2.44923	2.2292	1.65914	2.05838	1.17403	1.91527	0.886509
	2.27646	5.12701	2.12885	4.74965	2.05398	3.58766	2.34061	3.02455	2.34081	2.44532	2.22712	1.65636	2.0541	1.17169	1.91089	0.884525
	2.27218	5.12659	2.12457	4.74797	2.0496	3.58436	2.33622	3.02115	2.33643	2.44192	2.22307	1.65354	2.04984	1.16945	1.90661	0.883446
	2.2678	5.12616	2.12007	4.74429	2.04522	3.58049	2.33184	3.01748	2.33204	2.4386	2.21869	1.65101	2.04546	1.16715	1.90222	0.880891
	2.26342	5.12553	2.09539	4.74135	2.04083	3.57644	2.32756	3.01353	2.32765	2.43508	2.21419	1.64784	2.04107	1.16483	1.89794	0.878891
	2.25903	5.12499	2.07875	4.73822	2.03645	3.57309	2.32328	3.01012	2.32316	2.4309	2.21002	1.64519	2.03668	1.16265	1.89367	0.877059
	2.25464	5.12442	2.07644	4.73503	2.03206	3.56957	2.31889	3.00693	2.31877	2.42848	2.20575	1.64216	2.03241	1.16008	1.86933	0.86715
	2.25048	5.12384	2.0612	4.73223	2.02767	3.56576	2.3144	3.00315	2.3146	2.42482	2.20125	1.63919	2.02801	1.15764	1.86725	0.864761
	2.24609	5.12325	2.05901	4.72912	2.02328	3.56171	2.31013	2.99925	2.31022	2.42121	2.19697	1.63607	2.02374	1.15525	1.86319	0.862687
	2.2417	5.12267	2.05484	4.72588	2.0189	3.55808	2.30586	2.99595	2.30595	2.41788	2.19259	1.63352	2.01936	1.15296	1.8588	0.860837
	2.23731	5.12211	2.05046	4.72235	2.01451	3.55427	2.30158	2.99225	2.30146	2.41399	2.16823	1.6188	2.01497	1.15046	1.85431	0.859303
	2.23292	5.12151	2.04619	4.71898	2.01012	3.55053	2.2972	2.98844	2.29718	2.41069	2.16614	1.61656	1.99061	1.13905	1.84992	0.85758
	2.22864	5.12098	2.0418	4.71603	2.00573	3.5468	2.29281	2.98475	2.29269	2.40718	2.16209	1.61331	1.98863	1.13685	1.84565	0.854548
	2.22415	5.12051	2.01734	4.71204	2.00134	3.54268	2.28842	2.98183	2.28841	2.40385	2.15781	1.61074	1.98447	1.13455	1.84137	0.853717
	2.21999	5.12007	2.01537	4.70906	1.99695	3.53883	2.28403	2.97782	2.28402	2.40042	2.15353	1.60728	1.98019	1.13196	1.83709	0.851268
	2.21561	5.11964	2.01131	4.70643	1.99256	3.535	2.27965	2.97345	2.27974	2.39686	2.14914	1.60488	1.9758	1.12964	1.83269	0.849423
	2.21122	5.11924	2.00692	4.70352	1.98818	3.53119	2.27526	2.97015	2.27547	2.39392	2.14476	1.60196	1.97152	1.12781	1.8283	0.847746
	2.20684	5.11878	2.00264	4.70034	1.98379	3.52753	2.27098	2.96619	2.27108	2.38974	2.14037	1.59881	1.94719	1.11562	1.82391	0.845556
	2.20245	5.1183	1.99825	4.69757	1.9794	3.52324	2.2666	2.96367	2.2667	2.38621	2.13588	1.5962	1.945	1.11328	1.81953	0.843701
	2.19807	5.11777	1.99386	4.6946	1.97502	3.51954	2.26222	2.95992	2.26231	2.38299	2.13172	1.59299	1.94105	1.11062	1.81514	0.841973
	2.19368	5.1173	1.98948	4.69243	1.97063	3.51578	2.25794	2.95548	2.25804	2.37938	2.10726	1.57896	1.93655	1.10891	1.81075	0.839934
	2.18951	5.11677	1.98509	4.69039	1.96613	3.51201	2.25355	2.95132	2.25376	2.37601	2.10518	1.57603	1.93228	1.10623	1.80648	0.838219
	2.18512	5.11632	1.98081	4.68796	1.96175	3.50762	2.24927	2.94744	2.24937	2.3725	2.10112	1.573	1.92778	1.10365	1.8022	0.836105
	2.18073	5.11598	1.97654	4.68489	1.95748	3.50418	2.24489	2.94388	2.24499	2.36882	2.09684	1.57035	1.92372	1.1016	1.79781	0.833998
	2.17634	5.11569	1.97215	4.68211	1.9531	3.50006	2.24061	2.94053	2.24049	2.3662	2.09236	1.56754	1.91934	1.09924	1.79331	0.832306
	2.17195	5.11547	1.96776	4.6788	1.94871	3.49636	2.23622	2.93658	2.23621	2.36181	2.08809	1.56416	1.91496	1.09669	1.78905	0.830243
	2.16756	5.11513	1.96338	4.67598	1.94432	3.49251	2.23173	2.93286	2.23182	2.35823	2.08382	1.56164	1.91057	1.09451	1.78489	0.828485
	2.16318	5.11478	1.959	4.67389	1.93994	3.48828	2.22745	2.92897	2.22755	2.35463	2.07943	1.55878	1.90619	1.09193	1.78039	0.826053
	2.1589	5.11445	1.95484	4.67144	1.93555	3.48483	2.22329	2.92538	2.22328	2.35139	2.07504	1.55565	1.90191	1.09001	1.77611	0.824462
	2.15451	5.11406	1.95045	4.66893	1.93117	3.4806	2.21891	2.92153	2.2189	2.3477	2.07077	1.55251	1.89741	1.0875	1.77173	0.822469
	2.15023	5.11372	1.94606	4.66661	1.92678	3.47686	2.21452	2.91792	2.21451	2.34422	2.06648	1.54999	1.89325	1.08507	1.76734	0.820564
	2.14585	5.11341	1.92172	4.66352	1.92239	3.47268	2.21013	2.91415	2.21012	2.34094	2.0621	1.547	1.88875	1.08255	1.76295	0.819187
	2.14146	5.11307	1.91964	4.66041	1.91801	3.46852	2.20575	2.90983	2.20585	2.33656	2.05771	1.54456	1.86453	1.07091	1.75856	0.816435
	2.13719	5.11273	1.91548	4.65709	1.91363	3.46447	2.20136	2.90717	2.20146	2.33392	2.05332	1.5412	1.86244	1.06892	1.7544	0.814781
	2.13292	5.11236	1.9112	4.65335	1.90924	3.46059	2.19709	2.90431	2.19717	2.33035	2.04905	1.53857	1.85837	1.06635	1.75001	0.812504
	2.12853	5.11193	1.90681	4.64932	1.90485	3.45686	2.1927	2.89941	2.19279	2.32643	2.04468	1.53554	1.85399	1.06387	1.74562	0.810948
	2.12415	5.11154	1.90242	4.64522	1.90046	3.45269	2.18831	2.89582	2.18841	2.32315	2.0404	1.53234	1.84961	1.06182	1.74124	0.808896
	2.11976	5.11107	1.89815	4.64177	1.89608	3.44852	2.18393	2.8921	2.18402	2.31951	2.03601	1.52959	1.84522	1.05944	1.73685	0.806823
	2.11537	5.11057	1.89365	4.63843	1.89158	3.44499	2.17964	2.88843	2.17962	2.31593	2.03163	1.52671	1.84083	1.05649	1.73258	0.804639
	2.11099	5.10999	1.88938	4.63518	1.8872	3.44086	2.17525	2.8845	2.17524	2.31228	2.02724	1.52368	1.83655	1.05432	1.72797	0.80282
	2.10682	5.10944	1.88499	4.63175	1.88281	3.43667	2.17086	2.88122	2.17107	2.30838	2.02286	1.521	1.81231	1.04306	1.72391	0.80094
	2.10232	5.10874	1.85176	4.62736	1.87842	3.43251	2.16647	2.87723	2.16668	2.30559	2.01847	1.5177	1.81011	1.04035	1.71953	0.799318
	2.09794	5.10804	1.8476	4.62381	1.87415	3.42821	2.1622	2.87307	2.16229	2.30191	2.01419	1.51503	1.80593	1.03794	1.71514	0.797057
	2.09356	5.10722	1.84167	4.61943	1.86977	3.42425	2.15792	2.86948	2.15791	2.29781	2.00991	1.51167	1.80166	1.03587	1.71075	0.795127
	2.08919	5.1064	1.82609	4.61592	1.86539	3.42017	2.15353	2.86558	2.15352	2.29461	1.97634	1.49179	1.79739	1.03333	1.70636	0.792804
	2.08491	5.10577	1.82389	4.61287	1.86111	3.41583	2.14915	2.86174	2.14913	2.29116	1.97228	1.48608	1.793	1.03066	1.70198	0.791224
	2.08052	5.10517	1.80866	4.60894	1.8565	3.4119	2.14476	2.85818	2.14485	2.28736	1.96625	1.48296	1.78851	1.02871	1.69772	0.789069
	2.07635	5.10459	1.80646	4.60505	1.85223	3.40856	2.14037	2.85433	2.14058	2.28344	1.95102	1.47402	1.78425	1.02609	1.69333	0.787239
	2.07197	5.10411	1.79143	4.60115	1.84784	3.40338	2.1361	2.85013	2.1362	2.27999	1.94872	1.4711	1.77997	1.02378	1.68905	0.784961
	2.06758	5.10363	1.78913	4.59712	1.84345	3.3999	2.13184	2.84636	2.13182	2.27626	1.94455	1.46813	1.75562	1.01194	1.66448	0.775256
	2.06319	5.10326	1.78486	4.59363	1.83906	3.39512	2.12745	2.84221	2.12743	2.27341	1.94016	1.46503	1.75364	1.00966	1.66251	0.774028
	2.0588	5.10295	1.7807	4.58963	1.83467	3.39154	2.12306	2.83793	2.12305	2.26917	1.93589	1.46234	1.74947	1.00698	1.65856	0.772077
	2.05452	5.10274	1.77631	4.58617	1.83028	3.3869	2.11867	2.8351	2.11866	2.26602	1.9315	1.45921	1.7452	1.0047	1.65417	0.769912
	2.05015	5.10256	1.77193	4.58334	1.82589	3.3833	2.11428	2.8311	2.11438	2.26237	1.927	1.45635	1.74082	1.00253	1.64978	0.768004
	2.04588	5.10251	1.76754	4.57988	1.8215	3.3791	2.11012	2.82701	2.11	2.25857	1.92272	1.45339	1.73643	1.00015	1.6455	0.76576
	2.04149	5.10239	1.76315	4.5776	1.81711	3.37457	2.10562	2.82297	2.10561	2.25537	1.91845	1.45071	1.73204	0.997728	1.64122	0.764009
	2.03711	5.10224	1.75887	4.57558	1.81273	3.37055	2.10112	2.81925	2.10133	2.25135	1.91407	1.44767	1.72766	0.99558	1.63683	0.762138
	2.03272	5.1019	1.75449	4.57288	1.80834	3.36663	2.09695	2.81522	2.09695	2.24692	1.90968	1.44402	1.72327	0.992949	1.63245	0.759829
	2.02833	5.10162	1.75021	4.57027	1.80395	3.36241	2.09258	2.81158	2.09257	2.24417	1.90541	1.4418	1.7191	0.990567	1.62806	0.757907
	2.02406	5.10129	1.74582	4.56833	1.79956	3.35816	2.0882	2.80764	2.08831	2.24078	1.90091	1.4388	1.71471	0.988046	1.62367	0.756181
	2.01956	5.10093	1.74144	4.56578	1.79518	3.35403	2.08392	2.8035	2.08403	2.23769	1.87656	1.42397	1.71032	0.986186	1.61929	0.754445
	2.01528	5.10045	1.73705	4.56307	1.79079	3.34959	2.07943	2.80009	2.07953	2.23291	1.8746	1.421	1.70594	0.983483	1.61501	0.75195
	2.011	5.1	1.73267	4.56049	1.78641	3.34526	2.07526	2.796	2.07525	2.22928	1.87055	1.41813	1.70156	0.980822	1.61064	0.750034
	2.00661	5.0996	1.7285	4.55748	1.78204	3.34127	2.07088	2.79162	2.07086	2.22597	1.85508	1.40948	1.69718	0.978738	1.60637	0.748209
	2.00222	5.09917	1.72411	4.55523	1.77765	3.33739	2.06649	2.78768	2.06648	2.22273	1.84214	1.40047	1.69301	0.976479	1.60198	0.7465
	1.99794	5.09866	1.71972	4.55244	1.77326	3.33282	2.0621	2.78402	2.0622	2.21884	1.83995	1.39722	1.68863	0.973956	1.59759	0.744706
	1.99355	5.09803	1.71534	4.54984	1.76876	3.32842	2.05771	2.77973	2.05782	2.21451	1.83578	1.39457	1.68424	0.971536	1.5932	0.74246
	1.98916	5.0974	1.71095	4.54766	1.76449	3.3242	2.05333	2.77616	2.05354	2.21158	1.83139	1.39159	1.67985	0.969169	1.58871	0.740772
	1.98489	5.09673	1.70656	4.54503	1.7601	3.3196	2.04895	2.77238	2.04916	2.20806	1.82699	1.38868	1.67546	0.966956	1.58443	0.738603
	1.9805	5.09612	1.70228	4.54235	1.75571	3.31559	2.04479	2.76793	2.04467	2.20395	1.8226	1.38546	1.67119	0.964132	1.58026	0.736793
	1.97612	5.09546	1.69781	4.53935	1.75132	3.31109	2.04028	2.76362	2.04039	2.20072	1.81822	1.38283	1.66691	0.962029	1.57587	0.734272
	1.97172	5.09477	1.69353	4.53617	1.74694	3.30733	2.0359	2.76029	2.036	2.19749	1.81383	1.37956	1.66241	0.959786	1.57149	0.733271
	1.96734	5.09412	1.66918	4.53369	1.74255	3.30303	2.03163	2.75641	2.03162	2.1932	1.80967	1.37662	1.65791	0.956916	1.56711	0.730579
	1.96307	5.09358	1.6672	4.53058	1.73817	3.29918	2.02735	2.75223	2.02745	2.18932	1.80528	1.37377	1.65374	0.955076	1.56274	0.729133
	1.9588	5.09317	1.66315	4.52754	1.73378	3.29428	2.02307	2.74848	2.02306	2.18554	1.80089	1.37068	1.64935	0.952724	1.55846	0.72725
	1.95442	5.09269	1.65876	4.5243	1.72939	3.29048	2.01869	2.74436	2.01868	2.18246	1.7965	1.36825	1.64496	0.949753	1.55418	0.725218
	1.95003	5.09239	1.65437	4.52043	1.72512	3.28626	2.0143	2.74014	2.01429	2.17887	1.79211	1.36467	1.64068	0.947742	1.54968	0.722542
	1.94564	5.09201	1.64997	4.51686	1.72062	3.28291	2.0098	2.73682	2.0099	2.17471	1.78796	1.36167	1.63619	0.945371	1.54529	0.720715
	1.94126	5.09159	1.64581	4.51403	1.71623	3.27881	2.00541	2.73222	2.00562	2.17169	1.76351	1.34716	1.63192	0.942997	1.54102	0.719316
	1.93687	5.091	1.64142	4.51075	1.71184	3.27367	2.00113	2.72844	2.00133	2.16727	1.76153	1.34382	1.62764	0.940671	1.53663	0.717255
	1.9327	5.09035	1.63703	4.50772	1.70746	3.26977	1.99674	2.7244	1.99695	2.16423	1.75747	1.3412	1.62325	0.938262	1.53225	0.715103
	1.92831	5.08975	1.63265	4.50424	1.70307	3.26707	1.99257	2.72042	1.99257	2.16031	1.75308	1.338	1.59892	0.926189	1.50803	0.705364
	1.92392	5.08905	1.62826	4.50078	1.69858	3.26223	1.98818	2.71621	1.98818	2.1561	1.7487	1.33492	1.59684	0.92395	1.50595	0.703401
	1.91955	5.08833	1.62388	4.49814	1.6942	3.25789	1.98358	2.71245	1.98379	2.15318	1.74431	1.33217	1.59278	0.921362	1.50178	0.701282
	1.91527	5.08755	1.61959	4.49579	1.68992	3.25369	1.97941	2.70854	1.9794	2.14952	1.73993	1.32911	1.58839	0.919131	1.49751	0.699421
	1.91089	5.08683	1.61521	4.49267	1.68554	3.25028	1.97502	2.7051	1.97501	2.14546	1.73576	1.32597	1.58412	0.9166	1.49301	0.697083
	1.9065	5.08619	1.61094	4.48953	1.68126	3.24552	1.97064	2.70021	1.97074	2.14189	1.73137	1.323	1.57984	0.914351	1.48874	0.695347
	1.90222	5.08557	1.60657	4.48602	1.67676	3.24063	1.96647	2.69567	1.96646	2.13804	1.72699	1.32028	1.57534	0.912161	1.48446	0.693781
	1.89784	5.08475	1.60218	4.48176	1.67238	3.23631	1.96209	2.69269	1.96208	2.13461	1.7226	1.31719	1.57107	0.910044	1.47996	0.691446
	1.89345	5.08393	1.59779	4.47761	1.6681	3.23112	1.9576	2.68823	1.9577	2.1306	1.71821	1.31402	1.5667	0.907156	1.47568	0.689373
	1.88906	5.08305	1.5933	4.47411	1.66361	3.22619	1.95322	2.68391	1.95332	2.12681	1.71383	1.31126	1.56231	0.904791	1.4714	0.686785
	1.88467	5.08228	1.58913	4.47105	1.65922	3.22169	1.94894	2.6799	1.94893	2.12304	1.70944	1.30832	1.55792	0.902567	1.46701	0.685262
	1.88039	5.08153	1.58463	4.46752	1.65483	3.21699	1.94455	2.67582	1.94454	2.11948	1.70505	1.30515	1.55375	0.899967	1.46274	0.683722
	1.87602	5.08066	1.58047	4.46383	1.65043	3.21269	1.94027	2.67226	1.94038	2.11597	1.70078	1.30222	1.54937	0.897647	1.45835	0.681138
	1.87164	5.07974	1.57608	4.46039	1.64605	3.20781	1.936	2.66806	1.93599	2.11177	1.69651	1.29931	1.54499	0.895255	1.43403	0.671602
	1.86736	5.07894	1.57169	4.45632	1.64166	3.20383	1.93161	2.66394	1.9316	2.10844	1.69213	1.29611	1.5406	0.892656	1.43195	0.669263
	1.86297	5.07819	1.56731	4.45293	1.63727	3.19865	1.92722	2.66012	1.92721	2.10481	1.68763	1.29338	1.53621	0.890453	1.42789	0.667646
	1.8587	5.07747	1.56294	4.45035	1.63288	3.19389	1.92284	2.65556	1.92293	2.10114	1.66339	1.27838	1.53171	0.888648	1.4235	0.665505
	1.8542	5.07695	1.53859	4.44678	1.6285	3.18992	1.91835	2.65172	1.91856	2.09704	1.66131	1.27548	1.52744	0.88607	1.41922	0.663766
	1.85003	5.07653	1.53651	4.44345	1.62411	3.18484	1.91396	2.64741	1.91429	2.09354	1.65725	1.27209	1.52318	0.883309	1.41484	0.66188
	1.84565	5.07611	1.53256	4.43965	1.61972	3.18107	1.9098	2.6427	1.90989	2.08989	1.65286	1.26937	1.5189	0.881167	1.41056	0.659667
	1.84126	5.07567	1.52818	4.43541	1.61534	3.17543	1.90541	2.63943	1.90551	2.08594	1.64847	1.26641	1.51452	0.878537	1.40618	0.6577
	1.83687	5.07515	1.5238	4.43209	1.61096	3.17106	1.90113	2.63606	1.90112	2.08218	1.62412	1.25139	1.51013	0.876192	1.40179	0.655825
	1.83248	5.07477	1.51942	4.42792	1.60658	3.16673	1.89674	2.63077	1.89674	2.07892	1.62203	1.24802	1.50574	0.874011	1.39741	0.654125
	1.82809	5.07439	1.51515	4.42429	1.6022	3.1623	1.89235	2.62715	1.89246	2.07473	1.61819	1.24539	1.50136	0.871415	1.39301	0.651818
	1.82392	5.07399	1.51076	4.41996	1.59781	3.15792	1.88807	2.62323	1.88818	2.07058	1.61382	1.24243	1.49708	0.869011	1.38874	0.649986
	1.81953	5.07359	1.50648	4.41526	1.59353	3.15345	1.88358	2.61855	1.8838	2.06759	1.60944	1.2395	1.4927	0.866524	1.38435	0.647911
	1.81514	5.07318	1.5022	4.41166	1.58903	3.14885	1.87931	2.61502	1.8793	2.06401	1.60494	1.23616	1.46823	0.854903	1.38008	0.645427
	1.81065	5.0729	1.49771	4.40837	1.58465	3.14453	1.87504	2.61043	1.87503	2.0599	1.60067	1.23331	1.46626	0.852165	1.3757	0.643648
	1.80637	5.07258	1.49344	4.4053	1.58027	3.14007	1.87066	2.60618	1.87065	2.05672	1.59628	1.23018	1.46231	0.849847	1.37131	0.642096
	1.80198	5.07215	1.48905	4.40338	1.57588	3.13493	1.86627	2.603	1.86626	2.0523	1.592	1.22756	1.45793	0.847261	1.36693	0.639681
	1.7977	5.0717	1.48466	4.39995	1.57149	3.13062	1.86188	2.59771	1.86187	2.0484	1.58762	1.22435	1.45355	0.845049	1.36254	0.637631
	1.79321	5.07125	1.48027	4.39697	1.56711	3.12637	1.85749	2.59376	1.8576	2.04476	1.58323	1.2214	1.44916	0.842506	1.35815	0.635683
	1.78894	5.07082	1.47588	4.39475	1.56273	3.12151	1.85322	2.58959	1.85332	2.04153	1.57895	1.21828	1.44488	0.839997	1.35399	0.634216
	1.78466	5.07052	1.47161	4.39114	1.55834	3.11709	1.84894	2.58535	1.84893	2.03704	1.57457	1.21503	1.4406	0.837898	1.3496	0.631921
	1.78028	5.07003	1.46732	4.38761	1.55385	3.11206	1.84456	2.58113	1.84444	2.03376	1.57019	1.21214	1.43623	0.835554	1.34523	0.629599
	1.77589	5.0695	1.46294	4.38463	1.54957	3.10811	1.84016	2.57687	1.84016	2.02958	1.56592	1.20931	1.4119	0.823611	1.34085	0.627935
	1.77162	5.06897	1.45855	4.38222	1.54519	3.10303	1.83578	2.57374	1.83577	2.02624	1.54146	1.19437	1.40981	0.821349	1.33657	0.625979
	1.76734	5.06822	1.45406	4.37858	1.5408	3.09834	1.8315	2.56906	1.83149	2.02198	1.53938	1.19116	1.40575	0.818368	1.33229	0.624386
	1.76295	5.06756	1.44978	4.37515	1.53642	3.09427	1.82711	2.5647	1.8271	2.01843	1.53543	1.18825	1.40137	0.816452	1.3279	0.622145
	1.75856	5.06702	1.4455	4.37106	1.53203	3.08935	1.82283	2.56074	1.8226	2.0145	1.53105	1.18529	1.39698	0.814128	1.32352	0.619609
	1.75418	5.06649	1.44123	4.3669	1.52764	3.08411	1.81844	2.55649	1.81832	2.01081	1.52678	1.18218	1.39259	0.811499	1.31913	0.61803
	1.74978	5.06587	1.43685	4.36386	1.52328	3.07967	1.81405	2.55216	1.81404	2.00679	1.5224	1.17916	1.38831	0.808921	1.31475	0.616127
	1.74551	5.06518	1.43248	4.35975	1.519	3.07552	1.80967	2.54794	1.80965	2.00312	1.51802	1.17632	1.38404	0.806717	1.31036	0.613947
	1.74113	5.06452	1.42809	4.35575	1.51451	3.07059	1.80528	2.54407	1.80538	1.99921	1.51363	1.17325	1.37966	0.804407	1.30597	0.612165
	1.73674	5.06378	1.42381	4.35078	1.51012	3.06569	1.80089	2.53962	1.8011	1.9958	1.50924	1.17029	1.37527	0.801857	1.30169	0.610016
	1.73236	5.06312	1.41932	4.34625	1.50573	3.06147	1.7965	2.53586	1.79671	1.99191	1.50497	1.16724	1.37088	0.799009	1.2973	0.60764
	1.72808	5.06249	1.41515	4.34222	1.50145	3.05705	1.79222	2.53131	1.79233	1.98801	1.50058	1.16397	1.3665	0.796934	1.29291	0.605827
	1.72369	5.06193	1.41065	4.33744	1.49696	3.0516	1.78796	2.52729	1.78795	1.98468	1.49631	1.16122	1.36211	0.794762	1.28864	0.603609
	1.7193	5.06128	1.38642	4.3317	1.49258	3.04676	1.78347	2.52278	1.78357	1.98051	1.49181	1.15794	1.35784	0.792066	1.28425	0.602187
	1.71491	5.06064	1.38434	4.32721	1.48818	3.04196	1.77919	2.51818	1.77929	1.97687	1.48753	1.15492	1.35356	0.789827	1.27986	0.600199
	1.71075	5.05987	1.3691	4.32191	1.4838	3.03694	1.77491	2.51435	1.77479	1.97286	1.48314	1.15205	1.34919	0.78733	1.27548	0.597897
	1.70636	5.0591	1.36691	4.31697	1.47952	3.03216	1.77042	2.51063	1.77063	1.96914	1.47886	1.14908	1.3448	0.785219	1.2712	0.596232
	1.70198	5.0583	1.35167	4.31129	1.47513	3.02829	1.76614	2.50584	1.76613	1.96521	1.47448	1.14592	1.34042	0.782577	1.26692	0.593859
	1.69761	5.05742	1.34959	4.30571	1.47063	3.02287	1.76175	2.50204	1.76186	1.96144	1.4702	1.14281	1.33603	0.780047	1.26254	0.591864
	1.69322	5.05656	1.34532	4.30107	1.46624	3.01866	1.75747	2.49765	1.75747	1.95749	1.44586	1.12772	1.33165	0.777839	1.25816	0.590122
	1.68883	5.05576	1.33008	4.29687	1.46186	3.01378	1.75309	2.4934	1.75307	1.95412	1.44377	1.12464	1.32748	0.775475	1.25377	0.587901
	1.68455	5.05495	1.31714	4.29226	1.45748	3.00915	1.7487	2.48938	1.74891	1.95026	1.43973	1.1219	1.3231	0.772914	1.24939	0.585573
	1.68017	5.05418	1.31473	4.28673	1.45309	3.00479	1.74432	2.48467	1.74453	1.94628	1.43535	1.11893	1.31871	0.770613	1.24511	0.584125
	1.67589	5.05336	1.31057	4.28109	1.4487	3.00001	1.73993	2.48039	1.74014	1.94237	1.43086	1.11567	1.31432	0.768086	1.24083	0.582396
	1.6715	5.05257	1.30639	4.27574	1.44431	2.99564	1.73577	2.47687	1.73576	1.93838	1.42647	1.11258	1.30994	0.765615	1.23645	0.579902
	1.66711	5.05182	1.30189	4.27019	1.44004	2.99005	1.73138	2.47207	1.73136	1.93491	1.4223	1.10959	1.30554	0.763201	1.23206	0.578038
	1.66273	5.05113	1.29761	4.26554	1.43556	2.98597	1.72699	2.46779	1.72698	1.93129	1.41803	1.10641	1.30126	0.761033	1.22768	0.575838
	1.65845	5.05035	1.29322	4.26018	1.43117	2.98137	1.7226	2.46363	1.72259	1.92726	1.41364	1.10323	1.29687	0.758116	1.22329	0.573893
	1.65405	5.04952	1.28884	4.25436	1.42678	2.97657	1.71822	2.45919	1.71832	1.9234	1.38929	1.08834	1.2926	0.756085	1.21912	0.572142
	1.64977	5.0487	1.28445	4.2494	1.42251	2.9718	1.71383	2.45534	1.71404	1.91939	1.38721	1.0853	1.28821	0.753669	1.21473	0.57031
	1.64538	5.04798	1.28006	4.2446	1.41812	2.96728	1.70955	2.45046	1.70965	1.91545	1.38315	1.08234	1.28382	0.75105	1.21035	0.56798
	1.641	5.04704	1.27568	4.23974	1.41362	2.96255	1.70527	2.44634	1.70526	1.91191	1.37866	1.07929	1.27944	0.748773	1.186	0.557694
	1.63661	5.04619	1.27129	4.23579	1.40935	2.95807	1.70089	2.44228	1.70077	1.90815	1.37428	1.07613	1.27505	0.746449	1.18391	0.555856
	1.63223	5.04539	1.24707	4.23137	1.40485	2.95324	1.69652	2.43748	1.69662	1.90431	1.36999	1.07311	1.27078	0.744022	1.17986	0.553651
	1.62784	5.04465	1.24509	4.22758	1.40058	2.94775	1.69213	2.4333	1.68137	1.89277	1.36572	1.07003	1.2665	0.741655	1.17548	0.551777
	1.62367	5.04385	1.24103	4.22395	1.39608	2.9437	1.68785	2.42883	1.67907	1.88848	1.36144	1.06713	1.26201	0.739086	1.17109	0.550069
	1.61929	5.0431	1.23665	4.21934	1.3917	2.93867	1.68357	2.42511	1.67479	1.88518	1.35695	1.06407	1.25774	0.736612	1.16671	0.547995
	1.6149	5.04234	1.23226	4.21509	1.38742	2.9341	1.67908	2.42115	1.67041	1.88108	1.35267	1.06106	1.25335	0.734202	1.16232	0.54582
	1.61042	5.0414	1.22787	4.21141	1.38292	2.92923	1.6748	2.41588	1.66602	1.87714	1.3483	1.05778	1.24907	0.732026	1.15804	0.543809
	1.60615	5.04052	1.22348	4.2068	1.37854	2.92448	1.67041	2.41204	1.66174	1.87279	1.34403	1.05487	1.2448	0.729591	1.15365	0.541747
	1.60176	5.03949	1.2191	4.20146	1.37416	2.91972	1.66602	2.40792	1.65745	1.86964	1.33975	1.05194	1.24041	0.726941	1.14938	0.539753
	1.59748	5.03855	1.21494	4.19627	1.36977	2.91513	1.66163	2.40339	1.65307	1.86536	1.33525	1.04882	1.23591	0.724716	1.14499	0.537781
	1.59309	5.03763	1.21044	4.19054	1.36538	2.91006	1.65747	2.39921	1.64868	1.86184	1.33098	1.04587	1.23163	0.722021	1.1406	0.53598
	1.58882	5.03677	1.20605	4.18569	1.36111	2.90565	1.65307	2.39448	1.62432	1.8421	1.32648	1.04272	1.22725	0.719873	1.13621	0.534369
	1.58443	5.03584	1.20178	4.18177	1.35662	2.90045	1.64869	2.39061	1.62224	1.83822	1.30223	1.02753	1.2029	0.707815	1.13204	0.532156
	1.58005	5.03494	1.19739	4.1771	1.35224	2.89588	1.6443	2.38603	1.61819	1.83498	1.30015	1.02446	1.20082	0.705388	1.12764	0.530036
	1.57565	5.03423	1.19289	4.17269	1.34786	2.89084	1.63991	2.38145	1.61381	1.83075	1.29609	1.0215	1.19676	0.702989	1.12326	0.528229
	1.57138	5.03354	1.18883	4.16762	1.34347	2.88604	1.63541	2.37801	1.60966	1.82674	1.29171	1.01834	1.19237	0.700498	1.11886	0.52604
	1.5669	5.03283	1.18444	4.16271	1.33909	2.88128	1.63125	2.373	1.60527	1.82271	1.28733	1.01536	1.1881	0.698295	1.11448	0.523902
	1.56273	5.03205	1.16011	4.15873	1.33481	2.8768	1.62697	2.36893	1.5807	1.80407	1.28294	1.01233	1.18371	0.695689	1.11009	0.521996
	1.55835	5.03135	1.15802	4.15486	1.33043	2.87199	1.62248	2.36448	1.57873	1.79998	1.27877	1.00927	1.17943	0.693248	1.10581	0.519582
	1.55396	5.03075	1.15397	4.15077	1.32604	2.86701	1.6182	2.36011	1.57478	1.79564	1.27438	1.00625	1.17505	0.691025	1.10153	0.518559
	1.54947	5.03017	1.14946	4.147	1.32154	2.86216	1.61382	2.35563	1.57029	1.79235	1.27	1.00308	1.17067	0.688236	1.09715	0.51622
	1.54519	5.02943	1.14518	4.14209	1.31716	2.85782	1.60944	2.35128	1.56602	1.78829	1.26561	0.999878	1.16628	0.685936	1.09276	0.514154
	1.54102	5.02865	1.14091	4.13682	1.31277	2.85335	1.60506	2.34721	1.56163	1.78495	1.26123	0.996816	1.16189	0.683659	1.08838	0.512184
	1.53664	5.02784	1.13642	4.13245	1.30838	2.8478	1.60078	2.34264	1.55724	1.78049	1.25685	0.993979	1.15772	0.681146	1.084	0.510107
	1.53225	5.02697	1.13213	4.12733	1.30398	2.84333	1.5965	2.33862	1.55286	1.77617	1.25257	0.990956	1.15334	0.678432	1.07972	0.507954
	1.52775	5.02611	1.12773	4.12331	1.29971	2.83843	1.59211	2.33339	1.54858	1.77248	1.2483	0.987884	1.14884	0.676289	1.07522	0.505909
	1.52349	5.02524	1.12334	4.11847	1.29521	2.83349	1.58773	2.32972	1.54419	1.76891	1.2438	0.984757	1.14456	0.673765	1.07083	0.503786
	1.51911	5.0243	1.11907	4.11345	1.29083	2.82887	1.58334	2.32535	1.53992	1.76513	1.21956	0.969554	1.14028	0.6714	1.06667	0.501873
	1.51483	5.02317	1.11457	4.10929	1.28644	2.82383	1.57896	2.32063	1.51538	1.74507	1.21748	0.966559	1.1359	0.669308	1.06217	0.499874
	1.51056	5.0221	1.11018	4.10537	1.28205	2.81922	1.57457	2.31654	1.51122	1.73799	1.21343	0.963632	1.13151	0.666452	1.05789	0.498068
	1.50617	5.02101	1.10601	4.10129	1.27778	2.81435	1.5703	2.31247	1.50507	1.7336	1.20904	0.960439	1.127	0.664173	1.05361	0.496111
	1.50179	5.01994	1.10162	4.09729	1.27328	2.80957	1.56603	2.30807	1.50069	1.72927	1.20465	0.957276	1.12272	0.661815	1.04922	0.494035
	1.4974	5.01885	1.09734	4.09283	1.26889	2.80522	1.56164	2.30323	1.49641	1.7262	1.20037	0.954221	1.11844	0.659551	1.04497	0.492011
	1.4929	5.01773	1.09296	4.08829	1.26462	2.80028	1.55715	2.29922	1.49203	1.72223	1.19598	0.951193	1.11406	0.657165	1.04038	0.489893
	1.48874	5.01653	1.08858	4.08437	1.26013	2.79547	1.55287	2.29441	1.48775	1.71793	1.17154	0.935855	1.10977	0.654449	1.03622	0.48811
	1.48435	5.01541	1.0842	4.08036	1.25586	2.79057	1.54849	2.29026	1.48325	1.71412	1.16956	0.932887	1.10528	0.652188	1.03183	0.486188
	1.47996	5.01427	1.07992	4.07686	1.25136	2.78508	1.5441	2.28575	1.47875	1.71031	1.16561	0.929817	1.101	0.649688	1.02733	0.484103
	1.47557	5.01314	1.07564	4.07317	1.24708	2.78096	1.53982	2.28188	1.47447	1.70624	1.16123	0.926704	1.09661	0.647307	1.02294	0.481778
	1.47129	5.01198	1.07114	4.06987	1.24269	2.77562	1.53544	2.27669	1.4703	1.70287	1.15684	0.923816	1.09233	0.644778	1.01889	0.480023
	1.46691	5.01087	1.06675	4.06564	1.2382	2.77112	1.53116	2.27289	1.46602	1.69889	1.15245	0.920688	1.08795	0.642264	1.0145	0.477949
	1.46252	5.00987	1.06248	4.06153	1.2337	2.76706	1.52678	2.26867	1.46163	1.69466	1.14806	0.917471	1.08357	0.640154	1.01011	0.476265
	1.45814	5.009	1.05809	4.05724	1.22932	2.76194	1.5224	2.26397	1.45725	1.69094	1.14367	0.914545	1.07919	0.637526	1.00572	0.474163
	1.45386	5.00821	1.0537	4.05403	1.22504	2.7567	1.51802	2.25942	1.4326	1.67118	1.1394	0.911213	1.07502	0.634991	1.00134	0.472661
	1.44947	5.00741	1.04942	4.05048	1.22065	2.75228	1.51363	2.2547	1.42854	1.6634	1.13501	0.908263	1.05044	0.623177	0.996965	0.470701
	1.44508	5.00654	1.04506	4.04723	1.21627	2.74713	1.50947	2.25091	1.42229	1.65956	1.11075	0.89313	1.04847	0.620558	0.992578	0.4687
	1.44081	5.00565	1.0408	4.04284	1.21199	2.74264	1.50497	2.24653	1.41791	1.65592	1.10867	0.889939	1.04454	0.618124	0.98819	0.466919
	1.43643	5.00471	1.0363	4.03855	1.20739	2.73791	1.50069	2.24208	1.41363	1.65147	1.10461	0.887093	1.04007	0.615755	0.983913	0.464686
	1.43206	5.00384	1.03203	4.03539	1.20311	2.733	1.49631	2.23788	1.40947	1.64781	1.10011	0.884019	1.0358	0.613009	0.979636	0.462655
	1.42778	5.0029	1.02764	4.03216	1.19872	2.72828	1.49203	2.23314	1.40497	1.64382	1.09572	0.880906	1.0314	0.610777	0.975248	0.460657
	1.4235	5.00179	1.02336	4.02854	1.19433	2.72355	1.48775	2.22851	1.40058	1.64037	1.09145	0.877635	1.02702	0.608376	0.950885	0.451009
	1.41911	5.00062	1.01908	4.02518	1.18994	2.71896	1.48337	2.2243	1.39631	1.63601	1.08718	0.874713	1.02263	0.605867	0.948695	0.448874
	1.41462	4.99946	1.0147	4.02153	1.18555	2.71385	1.47897	2.21946	1.39169	1.6322	1.08279	0.871614	1.01824	0.603578	0.944743	0.446621
	1.41035	4.99842	1.0102	4.01786	1.18128	2.70951	1.47459	2.21586	1.38753	1.62832	1.07852	0.868526	1.01408	0.601046	0.940358	0.44489
	1.40596	4.99736	1.00581	4.01423	1.17679	2.70474	1.4702	2.21111	1.38314	1.62425	1.07413	0.865466	1.00969	0.598701	0.935973	0.442612
	1.40168	4.99628	1.00154	4.01081	1.17241	2.69957	1.46581	2.20601	1.37876	1.62037	1.06974	0.862404	1.00519	0.596067	0.931696	0.440897
	1.39741	4.99519	0.997163	4.00714	1.16802	2.69464	1.46165	2.20204	1.37459	1.61675	1.06535	0.859147	1.0007	0.593741	0.927419	0.439016
	1.39302	4.99402	0.992884	4.00446	1.16363	2.69005	1.45716	2.1976	1.37021	1.61271	1.04104	0.844069	0.976571	0.581675	0.92303	0.43698
	1.38863	4.99271	0.988608	4.00044	1.15925	2.68558	1.45277	2.19345	1.36583	1.60861	1.03896	0.840869	0.974487	0.579016	0.918644	0.434891
	1.38425	4.99138	0.984109	3.99654	1.15486	2.68069	1.44849	2.18882	1.3415	1.58919	1.03479	0.837847	0.970431	0.576922	0.914266	0.432913
	1.37986	4.98986	0.979833	3.99274	1.15047	2.67573	1.44411	2.18505	1.33942	1.5853	1.03052	0.834833	0.966161	0.574319	0.910107	0.430846
	1.37548	4.98824	0.975446	3.98912	1.14597	2.67116	1.43973	2.17994	1.33536	1.58112	1.02624	0.831739	0.961663	0.571841	0.905608	0.428915
	1.35114	4.98661	0.971168	3.98522	1.14158	2.66659	1.43535	2.17553	1.33097	1.57733	1.02196	0.828592	0.957488	0.56936	0.90133	0.426912
	1.34906	4.98498	0.966672	3.98215	1.13731	2.66169	1.43096	2.1713	1.3267	1.5735	1.01757	0.825624	0.953096	0.567172	0.896943	0.424874
	1.34512	4.98336	0.962284	3.97795	1.13291	2.65713	1.4268	2.16727	1.3222	1.56912	1.01319	0.822846	0.948708	0.564569	0.892449	0.422712
	1.34062	4.9818	0.958	3.97433	1.12852	2.65213	1.42241	2.16246	1.31792	1.56555	1.0088	0.819317	0.944322	0.561937	0.888169	0.42049
	1.33634	4.98023	0.953713	3.96964	1.12424	2.64751	1.41802	2.1577	1.31365	1.56137	1.00441	0.816326	0.940042	0.559701	0.883783	0.418671
	1.31212	4.9786	0.949221	3.96662	1.11974	2.64268	1.41364	2.15392	1.28918	1.54211	1.00014	0.813448	0.935549	0.55743	0.879503	0.416439
	1.31003	4.97691	0.944945	3.96326	1.11535	2.63822	1.40925	2.14931	1.28721	1.53793	0.995759	0.810223	0.931381	0.554774	0.855056	0.406615
	1.30586	4.97525	0.940556	3.95942	1.11097	2.63336	1.40498	2.14478	1.28315	1.53432	0.991482	0.807088	0.926995	0.552412	0.853083	0.404627
	1.30157	4.97371	0.936282	3.95475	1.10658	2.62913	1.40059	2.14068	1.27876	1.53013	0.986985	0.803971	0.922608	0.549816	0.849025	0.402574
	1.29719	4.97218	0.931896	3.95078	1.10219	2.62412	1.39632	2.13587	1.27438	1.5263	0.982709	0.800944	0.91822	0.547601	0.844745	0.40071
	1.2928	4.97064	0.92751	3.94683	1.0978	2.61929	1.39193	2.13162	1.2701	1.5223	0.978323	0.797876	0.913843	0.544938	0.84036	0.398843
	1.28852	4.96909	0.923228	3.94297	1.09341	2.61441	1.38754	2.12673	1.26582	1.51833	0.973932	0.794772	0.90946	0.542427	0.835973	0.39655
	1.28414	4.96756	0.918841	3.93856	1.08903	2.60996	1.38316	2.12278	1.26134	1.51451	0.969767	0.791722	0.904965	0.540122	0.831585	0.394447
	1.27975	4.96607	0.914462	3.9343	1.08465	2.60544	1.37877	2.11841	1.25706	1.51059	0.965379	0.788608	0.900906	0.537756	0.827202	0.392484
	1.27537	4.96455	0.910195	3.92976	1.08026	2.60082	1.3745	2.11385	1.25268	1.50697	0.940801	0.773159	0.89652	0.535144	0.822935	0.39056
	1.27109	4.96308	0.905917	3.92499	1.07598	2.59599	1.37022	2.10938	1.24829	1.50294	0.938825	0.769935	0.892133	0.532808	0.818658	0.388374
	1.2667	4.96161	0.901531	3.91932	1.07149	2.59214	1.36583	2.10567	1.24401	1.49884	0.934879	0.767073	0.887745	0.530563	0.814269	0.386473
	1.26243	4.96026	0.897141	3.91523	1.0671	2.58639	1.36134	2.10016	1.23951	1.49471	0.930382	0.76379	0.883356	0.527854	0.80988	0.384497
	1.25794	4.95872	0.892757	3.91072	1.06282	2.58189	1.35695	2.09579	1.23535	1.49106	0.926101	0.760813	0.87908	0.525478	0.805493	0.38262
	1.23359	4.95728	0.888369	3.90618	1.05822	2.57738	1.35268	2.09132	1.23096	1.48701	0.921713	0.757706	0.874694	0.523155	0.781135	0.37222
	1.23162	4.95569	0.883982	3.90153	1.05394	2.57286	1.34841	2.08688	1.20662	1.46751	0.917214	0.754669	0.870424	0.520799	0.779048	0.370515
	1.22756	4.95407	0.879701	3.89697	1.04955	2.56862	1.34403	2.08238	1.20453	1.46367	0.912955	0.75136	0.866042	0.51814	0.77499	0.368203
	1.22329	4.95233	0.855471	3.89208	1.04519	2.5637	1.33975	2.07765	1.20048	1.4597	0.908681	0.748161	0.861653	0.515788	0.770603	0.36604
	1.2189	4.95062	0.853392	3.88733	1.04082	2.55899	1.33526	2.07346	1.19609	1.45588	0.904403	0.745449	0.857262	0.513172	0.766431	0.364132
	1.21452	4.9489	0.849336	3.88289	1.03643	2.55458	1.33098	2.06899	1.1917	1.45188	0.90002	0.742145	0.852988	0.510834	0.761935	0.36208
	1.21013	4.94704	0.844948	3.87902	1.03204	2.5501	1.32659	2.06438	1.18731	1.44771	0.89563	0.739093	0.8486	0.508307	0.757651	0.359985
	1.20585	4.94508	0.840562	3.87414	1.02766	2.54554	1.32221	2.05993	1.18315	1.44412	0.891241	0.736109	0.844324	0.50594	0.753266	0.358432
	1.20157	4.94304	0.836174	3.86915	1.02338	2.54066	1.31782	2.05535	1.17865	1.4406	0.886857	0.732718	0.839937	0.503477	0.748876	0.356006
	1.19719	4.94086	0.831789	3.86489	1.01888	2.53605	1.31344	2.05175	1.17426	1.43607	0.88269	0.72987	0.815383	0.491229	0.744486	0.354048
	1.1928	4.93867	0.827403	3.86065	1.0146	2.53168	1.30927	2.04703	1.16999	1.43247	0.878304	0.726871	0.813405	0.488727	0.740106	0.351912
	1.18841	4.93648	0.823137	3.85585	1.01011	2.52681	1.30487	2.04307	1.16561	1.4283	0.873804	0.723623	0.80946	0.486403	0.735724	0.350371
	1.16407	4.93426	0.81875	3.851	1.00572	2.52229	1.30048	2.0382	1.16122	1.42458	0.869534	0.720494	0.805071	0.483662	0.731448	0.348453
	1.15124	4.93205	0.814255	3.8463	1.00134	2.51798	1.2961	2.0339	1.15683	1.42063	0.865263	0.717334	0.800685	0.481381	0.72717	0.346715
	1.14905	4.92999	0.809976	3.84229	0.996959	2.5133	1.29171	2.02944	1.15266	1.41643	0.860763	0.714193	0.796298	0.478892	0.722781	0.344651
	1.14488	4.92793	0.805695	3.83868	0.992573	2.50899	1.28743	2.02502	1.14827	1.41258	0.856593	0.711185	0.791909	0.476401	0.698412	0.334544
	1.12962	4.92581	0.801308	3.83455	0.988182	2.50414	1.28316	2.02068	1.14389	1.40883	0.851991	0.708056	0.787735	0.474036	0.696447	0.33244
	1.12731	4.92371	0.79714	3.8311	0.983795	2.49981	1.27855	2.01625	1.11952	1.38917	0.847714	0.704911	0.783338	0.471664	0.692289	0.330662
	1.12304	4.92159	0.792751	3.82753	0.97952	2.4953	1.27427	2.0115	1.11743	1.38514	0.843436	0.701786	0.778951	0.469172	0.688007	0.328323
	1.11854	4.91943	0.788366	3.82365	0.975023	2.49087	1.27	2.00753	1.11327	1.38118	0.819104	0.686237	0.774562	0.46672	0.683508	0.326443
	1.11437	4.91743	0.783974	3.82043	0.970748	2.48632	1.26572	2.00276	1.10888	1.37774	0.817017	0.682939	0.770176	0.464217	0.679337	0.324574
	1.10998	4.91545	0.779465	3.81678	0.96636	2.48201	1.26123	1.99829	1.1046	1.37368	0.812956	0.679938	0.765787	0.461623	0.67495	0.322558
	1.1057	4.91364	0.775185	3.81338	0.961865	2.47738	1.25696	1.99407	1.10044	1.36988	0.808572	0.676909	0.761508	0.459295	0.670555	0.320538
	1.10131	4.91194	0.77091	3.81032	0.957466	2.47308	1.25268	1.98974	1.09605	1.36603	0.804182	0.673813	0.757231	0.45669	0.666166	0.318449
	1.09693	4.91037	0.766413	3.80635	0.953187	2.46848	1.24819	1.98535	1.09166	1.3619	0.799796	0.670749	0.732559	0.444618	0.661775	0.31654
	1.09265	4.90889	0.762131	3.80293	0.948692	2.46416	1.2438	1.9806	1.08728	1.35809	0.795627	0.667562	0.728499	0.439449	0.657385	0.314316
	1.08826	4.90738	0.757744	3.7991	0.944304	2.45991	1.23963	1.97638	1.08279	1.35404	0.791239	0.664327	0.722353	0.437079	0.653223	0.312457
	1.08388	4.90586	0.753463	3.79513	0.940027	2.45502	1.23514	1.97179	1.07851	1.35017	0.786851	0.661281	0.717962	0.434665	0.648729	0.310257
	1.07961	4.90416	0.749076	3.79121	0.935419	2.45081	1.23074	1.96731	1.07412	1.34645	0.782456	0.658227	0.713576	0.432179	0.644442	0.308388
	1.07511	4.9024	0.744685	3.78758	0.931254	2.44615	1.22647	1.96292	1.06995	1.3424	0.778061	0.654927	0.70918	0.429732	0.639946	0.306264
	1.07072	4.90065	0.740306	3.78322	0.926751	2.442	1.22219	1.95857	1.06545	1.3388	0.773893	0.651921	0.705011	0.427257	0.635559	0.304517
	1.06644	4.89887	0.736034	3.77916	0.922367	2.43761	1.21781	1.95424	1.06118	1.33477	0.769395	0.648561	0.700625	0.424656	0.631168	0.302679
	1.06205	4.8971	0.731754	3.77605	0.91809	2.43332	1.21342	1.94968	1.05679	1.33071	0.764895	0.645683	0.696245	0.422434	0.626886	0.300384
	1.05789	4.8952	0.727362	3.77275	0.913601	2.42885	1.20915	1.94549	1.0524	1.32678	0.740758	0.629943	0.691865	0.419798	0.622715	0.298335
	1.0535	4.89314	0.722977	3.77001	0.909109	2.42432	1.20465	1.94032	1.04812	1.3231	0.738682	0.626805	0.687477	0.417342	0.618321	0.29647
	1.04911	4.89106	0.718478	3.76667	0.904836	2.41993	1.20037	1.93646	1.04376	1.31893	0.734629	0.623684	0.683083	0.414798	0.61393	0.294269
	1.04464	4.88904	0.714198	3.76241	0.900448	2.41555	1.19598	1.93214	1.0394	1.31519	0.730241	0.620546	0.678803	0.41256	0.60953	0.292181
	1.01998	4.88695	0.709919	3.7589	0.896059	2.41136	1.1917	1.92782	1.03512	1.31132	0.725852	0.617429	0.674521	0.409949	0.605132	0.290344
	1.01603	4.8849	0.705638	3.75531	0.891676	2.4068	1.18732	1.92317	1.01055	1.29189	0.721462	0.614168	0.670021	0.407464	0.600741	0.288206
	1.01	4.88287	0.70124	3.75113	0.8874	2.40232	1.18293	1.91939	1.00857	1.28801	0.717293	0.611252	0.665633	0.404991	0.59635	0.286185
	1.00561	4.88079	0.696865	3.74686	0.8829	2.39822	1.17865	1.91448	1.00462	1.28411	0.712903	0.607945	0.661349	0.402675	0.592068	0.284362
	1.00134	4.87878	0.692492	3.74135	0.878515	2.39389	1.17427	1.91028	1.00024	1.28001	0.708404	0.604731	0.656959	0.400107	0.587786	0.282354
	0.996964	4.87676	0.688096	3.73604	0.874126	2.38959	1.17	1.90592	0.995865	1.27609	0.704122	0.601576	0.652796	0.397575	0.583398	0.280181
	0.992577	4.87472	0.683816	3.73157	0.869743	2.38518	1.16562	1.90135	0.991584	1.27231	0.699625	0.598474	0.648412	0.395176	0.579005	0.278272
	0.988186	4.87268	0.679536	3.72649	0.865362	2.38077	1.16101	1.897	0.987199	1.26837	0.695357	0.595434	0.643911	0.392686	0.57461	0.276201
	0.983798	4.87077	0.675151	3.72154	0.860976	2.37683	1.15673	1.8926	0.98292	1.26432	0.690977	0.592318	0.639523	0.390292	0.570221	0.274179
	0.979525	4.86887	0.670756	3.71651	0.85659	2.3725	1.14148	1.87911	0.978537	1.26065	0.686582	0.589017	0.635127	0.387768	0.566051	0.272347
	0.975247	4.86726	0.666257	3.71208	0.852313	2.36791	1.1394	1.87415	0.954173	1.24107	0.6823	0.585811	0.63085	0.385347	0.561678	0.270289
	0.970858	4.86552	0.661974	3.70699	0.847816	2.36396	1.13512	1.87047	0.952088	1.23727	0.678023	0.582811	0.626568	0.383027	0.557285	0.268086
	0.96647	4.86384	0.657695	3.70227	0.843434	2.35985	1.13072	1.86611	0.947926	1.23337	0.673631	0.579644	0.622285	0.380139	0.552893	0.266106
	0.96208	4.86211	0.633452	3.69792	0.839158	2.35526	1.12632	1.86156	0.943646	1.22934	0.669243	0.576501	0.617892	0.377696	0.548498	0.264181
	0.95769	4.86026	0.620494	3.69308	0.834655	2.35121	1.12183	1.85709	0.939255	1.22545	0.66485	0.573525	0.613506	0.375151	0.544223	0.262325
	0.953297	4.85836	0.6183	3.68869	0.830374	2.34742	1.11777	1.85305	0.934874	1.22149	0.660569	0.570244	0.609106	0.372846	0.539828	0.260276
	0.948911	4.85657	0.614127	3.68365	0.825892	2.34277	1.11327	1.84836	0.930595	1.21766	0.656178	0.567077	0.604709	0.370414	0.535548	0.258184
	0.944523	4.85477	0.609733	3.67833	0.821508	2.33873	1.10889	1.844	0.926098	1.21392	0.651906	0.563807	0.600317	0.367853	0.531155	0.256186
	0.940248	4.85291	0.605336	3.67301	0.81723	2.33451	1.10461	1.84022	0.921932	1.21007	0.647524	0.560664	0.595925	0.36534	0.526766	0.25408
	0.935968	4.85096	0.600941	3.66819	0.812734	2.3305	1.10022	1.83548	0.917542	1.20589	0.643133	0.557494	0.591644	0.363059	0.522375	0.252121
	0.931584	4.84914	0.596772	3.6639	0.808452	2.32606	1.09583	1.8309	0.913161	1.20247	0.638741	0.554211	0.587252	0.360527	0.517998	0.250082
	0.927198	4.84737	0.59238	3.65906	0.803957	2.32249	1.09134	1.82673	0.908785	1.19828	0.634348	0.55123	0.582863	0.358038	0.513716	0.248089
	0.922807	4.84555	0.587987	3.65404	0.799569	2.31894	1.08706	1.8225	0.904401	1.19433	0.630177	0.547816	0.578361	0.355524	0.509432	0.245933
	0.918642	4.84384	0.583596	3.6499	0.795289	2.31303	1.08279	1.81771	0.900009	1.19081	0.625788	0.544811	0.574186	0.353131	0.505041	0.244034
	0.914264	4.84202	0.579206	3.64583	0.790904	2.30938	1.07852	1.81389	0.895734	1.18631	0.621397	0.541565	0.569797	0.350685	0.480458	0.233772
	0.909884	4.84028	0.574814	3.64304	0.786514	2.30539	1.07402	1.8094	0.891453	1.18244	0.59701	0.525814	0.565523	0.348231	0.478478	0.231757
	0.905495	4.83865	0.570532	3.63998	0.782009	2.30049	1.06974	1.80515	0.866902	1.1631	0.594927	0.522676	0.56125	0.34563	0.474545	0.229712
	0.901112	4.83705	0.566138	3.63638	0.777619	2.29673	1.06557	1.80057	0.862732	1.15538	0.590862	0.519338	0.556857	0.343082	0.470158	0.227761
	0.89672	4.83526	0.561877	3.63266	0.773231	2.29262	1.04116	1.77877	0.856591	1.15151	0.586472	0.516315	0.552469	0.340665	0.465767	0.22585
	0.892334	4.8333	0.557487	3.62951	0.76906	2.28871	1.03907	1.77486	0.852201	1.1475	0.58208	0.513074	0.548076	0.338327	0.461377	0.223829
	0.88817	4.83135	0.552985	3.62647	0.764563	2.28472	1.03502	1.77025	0.847925	1.14368	0.577799	0.509883	0.543687	0.33577	0.456982	0.221828
	0.883779	4.82916	0.548703	3.62319	0.760175	2.28055	1.03074	1.76618	0.823482	1.12402	0.57341	0.506785	0.519434	0.323359	0.452706	0.219593
	0.879395	4.8269	0.544419	3.61969	0.755895	2.27644	1.00628	1.74451	0.821397	1.12021	0.569125	0.503727	0.517352	0.320857	0.448427	0.217645
	0.875008	4.82449	0.540031	3.61677	0.751399	2.27208	1.00409	1.7406	0.817558	1.11649	0.564742	0.500376	0.513288	0.318349	0.444036	0.21561
	0.870623	4.82201	0.53575	3.61285	0.747008	2.26812	1.00014	1.73564	0.813172	1.11219	0.560361	0.497127	0.508898	0.315941	0.439642	0.213778
	0.866354	4.8196	0.531248	3.60977	0.742729	2.26409	0.995874	1.73149	0.808784	1.10845	0.555856	0.493997	0.504398	0.313503	0.435247	0.21175
	0.861964	4.81702	0.526854	3.60639	0.738241	2.26035	0.991488	1.7278	0.804391	1.10444	0.551572	0.490777	0.500227	0.310995	0.41089	0.201678
	0.857688	4.81434	0.522571	3.60294	0.733858	2.25602	0.987101	1.72287	0.8	1.1006	0.547076	0.487554	0.495727	0.308565	0.408802	0.199754
	0.833123	4.81161	0.518187	3.5998	0.729467	2.25172	0.982713	1.71879	0.795613	1.09674	0.542903	0.484424	0.491441	0.306022	0.404744	0.197568
	0.831035	4.80889	0.513911	3.59598	0.72508	2.2478	0.978435	1.7144	0.791226	1.09278	0.538625	0.481285	0.487054	0.303576	0.400464	0.195409
	0.827204	4.80614	0.509636	3.59269	0.720801	2.24361	0.974158	1.71027	0.786946	1.08885	0.534232	0.478017	0.482772	0.301103	0.396185	0.193508
	0.822827	4.80347	0.505239	3.58921	0.716299	2.23977	0.969769	1.70574	0.782664	1.0847	0.529837	0.474913	0.478394	0.298678	0.391796	0.191573
	0.818438	4.80094	0.500849	3.58562	0.711914	2.23574	0.965275	1.70174	0.778276	1.08089	0.525446	0.471691	0.474118	0.296176	0.387417	0.189475
	0.814161	4.79846	0.496463	3.58209	0.707521	2.23159	0.960886	1.69718	0.773776	1.07697	0.521063	0.468511	0.469728	0.293625	0.383039	0.187435
	0.809664	4.79585	0.492071	3.57879	0.703131	2.22766	0.956607	1.69282	0.749424	1.05742	0.516789	0.465413	0.465228	0.291176	0.378651	0.185369
	0.805385	4.7933	0.487792	3.576	0.69874	2.22345	0.95232	1.68894	0.747448	1.05316	0.512504	0.4622	0.460835	0.288647	0.374262	0.183304
	0.801106	4.79061	0.483289	3.57188	0.694251	2.21937	0.92808	1.66781	0.743386	1.0492	0.508115	0.458945	0.456561	0.286157	0.369982	0.181313
	0.796719	4.78801	0.478897	3.56878	0.689982	2.21541	0.925888	1.6636	0.739008	1.04514	0.503725	0.455642	0.452169	0.283699	0.365699	0.179375
	0.792332	4.78553	0.474736	3.56472	0.685482	2.21172	0.92172	1.65894	0.734736	1.04128	0.499331	0.452601	0.44778	0.281249	0.361315	0.177308
	0.787945	4.78304	0.470353	3.56154	0.681204	2.20812	0.917555	1.6551	0.730348	1.03764	0.495056	0.449342	0.443498	0.27878	0.356927	0.17522
	0.783657	4.7805	0.465962	3.55762	0.676703	2.20349	0.913175	1.6506	0.705766	1.01751	0.490555	0.446217	0.439217	0.276207	0.352541	0.173232
	0.779374	4.77796	0.461573	3.55316	0.67242	2.19975	0.908792	1.64676	0.703788	1.01368	0.486379	0.442927	0.434825	0.27376	0.348148	0.171199
	0.77499	4.7755	0.457291	3.54951	0.668029	2.19552	0.904403	1.64237	0.699951	1.00971	0.48199	0.439768	0.430429	0.27128	0.343876	0.169242
	0.770487	4.77295	0.452902	3.54595	0.66364	2.19161	0.899912	1.63788	0.695571	1.0055	0.477609	0.43654	0.425928	0.268858	0.339602	0.167145
	0.766207	4.77033	0.448623	3.54211	0.659247	2.18746	0.895634	1.63373	0.691189	1.00163	0.473229	0.433425	0.421871	0.266281	0.335215	0.16508
	0.761821	4.76764	0.444236	3.53849	0.654858	2.18354	0.891248	1.62972	0.686799	0.997562	0.468837	0.430244	0.417483	0.263859	0.330713	0.163055
	0.737482	4.76482	0.439844	3.5349	0.650475	2.17947	0.887075	1.62525	0.682406	0.993894	0.464556	0.42694	0.412983	0.261362	0.326434	0.161133
	0.735394	4.76213	0.435452	3.53123	0.645973	2.17554	0.882691	1.62098	0.678016	0.989559	0.460165	0.423737	0.408705	0.25888	0.322046	0.159046
	0.731227	4.75938	0.431059	3.52755	0.641585	2.17167	0.878308	1.61718	0.673738	0.985513	0.455778	0.420719	0.404204	0.256376	0.317549	0.157004
	0.726835	4.75668	0.426774	3.52368	0.637304	2.16728	0.873918	1.61276	0.648949	0.965659	0.451386	0.417392	0.399923	0.253888	0.313383	0.154977
	0.722553	4.75389	0.422494	3.5203	0.632919	2.16328	0.869535	1.60922	0.644888	0.957509	0.447108	0.41413	0.395645	0.251398	0.308991	0.152959
	0.718275	4.75131	0.418102	3.51704	0.628528	2.15966	0.865265	1.60415	0.638954	0.953881	0.442719	0.410952	0.391151	0.248947	0.284754	0.142808
	0.713886	4.74877	0.413715	3.51375	0.624136	2.15566	0.860765	1.60032	0.634556	0.949476	0.438328	0.407693	0.386892	0.246402	0.282667	0.140845
	0.709607	4.74638	0.409331	3.51079	0.619747	2.15169	0.856597	1.596	0.630172	0.945518	0.433936	0.40459	0.38261	0.243909	0.278605	0.138842
	0.705216	4.74407	0.404939	3.50758	0.615465	2.14776	0.852213	1.59129	0.625785	0.941452	0.429756	0.401357	0.378114	0.241465	0.274215	0.136761
	0.700826	4.74171	0.400551	3.5041	0.610964	2.14341	0.827866	1.57067	0.621393	0.93765	0.425368	0.398168	0.373834	0.238911	0.269714	0.134688
	0.696558	4.73926	0.396274	3.4997	0.606348	2.13981	0.82579	1.56673	0.616995	0.933468	0.420981	0.394946	0.369665	0.236469	0.265432	0.132682
	0.692178	4.73688	0.391883	3.49573	0.602168	2.13596	0.821739	1.56253	0.612822	0.929441	0.416593	0.391801	0.365278	0.233937	0.261152	0.130633
	0.687787	4.7345	0.387615	3.49122	0.597664	2.13182	0.81735	1.55792	0.608428	0.925291	0.412092	0.388492	0.360783	0.231538	0.256644	0.12858
	0.683505	4.73208	0.383234	3.48802	0.593382	2.1277	0.812959	1.55378	0.584051	0.904859	0.407815	0.385318	0.356392	0.229032	0.252357	0.126621
	0.679114	4.72974	0.378848	3.48407	0.589102	2.12384	0.80868	1.55012	0.581968	0.900883	0.403534	0.38207	0.352113	0.226541	0.248069	0.124618
	0.674724	4.72731	0.374571	3.48056	0.584599	2.12018	0.804403	1.54537	0.577907	0.896881	0.399147	0.378808	0.347725	0.224048	0.24357	0.122546
	0.670335	4.72496	0.37029	3.4779	0.580211	2.11608	0.780042	1.52469	0.573512	0.893019	0.394866	0.375646	0.34345	0.221554	0.239288	0.120626
	0.666162	4.72265	0.365903	3.47418	0.575817	2.11212	0.777848	1.52057	0.569013	0.889133	0.39049	0.372428	0.339067	0.219099	0.234894	0.118499
	0.66177	4.72034	0.361512	3.47055	0.571426	2.1084	0.773788	1.51601	0.56474	0.884701	0.386112	0.369159	0.334782	0.216645	0.230604	0.116447
	0.657383	4.71805	0.357126	3.46675	0.567037	2.1043	0.76951	1.51181	0.560465	0.880672	0.38183	0.365934	0.330395	0.21408	0.226207	0.114406
	0.653001	4.71576	0.352741	3.46349	0.56276	2.10004	0.765011	1.50776	0.536096	0.860299	0.377444	0.36281	0.326006	0.211557	0.221918	0.112483
	0.648619	4.71342	0.34835	3.45975	0.558269	2.09616	0.760622	1.50349	0.534006	0.856191	0.373055	0.359536	0.321619	0.209177	0.217529	0.110434
	0.644225	4.71097	0.344075	3.45617	0.553878	2.09229	0.736392	1.48251	0.529941	0.851883	0.368779	0.356377	0.317231	0.206626	0.213038	0.108365
	0.639614	4.70847	0.33969	3.45236	0.549596	2.08836	0.734306	1.4784	0.525663	0.847993	0.364388	0.35314	0.312954	0.204156	0.20876	0.106396
	0.635664	4.70591	0.335412	3.44899	0.545205	2.08428	0.730357	1.47407	0.52128	0.843811	0.36	0.34992	0.30867	0.201599	0.204472	0.104268
	0.631271	4.7034	0.331022	3.4456	0.540593	2.08043	0.725966	1.47026	0.516898	0.839674	0.355726	0.346709	0.304174	0.199114	0.200072	0.102293
	0.626882	4.7007	0.326522	3.44126	0.536423	2.07647	0.721687	1.46564	0.492409	0.819232	0.351445	0.343469	0.299802	0.196642	0.195787	0.100269
	0.622488	4.69806	0.322246	3.43752	0.532031	2.07241	0.717295	1.46155	0.49043	0.815075	0.346952	0.340246	0.295525	0.194186	0.191387	0.0982049
	0.618096	4.69538	0.317857	3.43394	0.527534	2.06847	0.712911	1.45726	0.486377	0.810791	0.342676	0.336987	0.291133	0.191638	0.18688	0.0962918
	0.613706	4.69265	0.313689	3.43004	0.523137	2.06501	0.708519	1.45283	0.481988	0.806858	0.338176	0.333887	0.286741	0.189213	0.182478	0.0941852
	0.609309	4.6898	0.309295	3.42622	0.518751	2.06073	0.70413	1.44879	0.477606	0.802882	0.333788	0.330594	0.28257	0.186745	0.178192	0.0921206
	0.605132	4.68687	0.304907	3.42292	0.514479	2.05639	0.699628	1.4449	0.473334	0.798375	0.329511	0.327331	0.278066	0.184255	0.173901	0.0901977
	0.60074	4.68381	0.300526	3.41953	0.510088	2.05283	0.695466	1.44039	0.468947	0.794141	0.325122	0.324109	0.273678	0.181718	0.16962	0.0881351
	0.596347	4.6807	0.296146	3.41595	0.505587	2.04881	0.671111	1.41949	0.464663	0.790275	0.32084	0.320919	0.269398	0.179203	0.165223	0.0860895
	0.59196	4.67766	0.291646	3.41176	0.501306	2.04495	0.669028	1.41522	0.460273	0.786024	0.316561	0.317729	0.265002	0.176702	0.160823	0.0840551
	0.587676	4.67468	0.287366	3.40811	0.496915	2.04088	0.664966	1.41089	0.455883	0.781885	0.312171	0.314447	0.260611	0.174222	0.156416	0.081966
	0.583285	4.67174	0.283084	3.40466	0.492308	2.03716	0.660467	1.4068	0.431292	0.761011	0.307782	0.311271	0.256326	0.17172	0.152124	0.080023
	0.579003	4.66882	0.278803	3.40074	0.488025	2.03311	0.656185	1.40216	0.427233	0.752833	0.303404	0.308072	0.252038	0.169198	0.147724	0.0779434
	0.574611	4.66592	0.274415	3.39695	0.483629	2.02907	0.631942	1.38138	0.421088	0.748604	0.299026	0.304812	0.247644	0.16673	0.143431	0.0759093
	0.570219	4.66301	0.270025	3.39303	0.479242	2.02537	0.629857	1.37698	0.416696	0.744475	0.294632	0.301556	0.24325	0.164218	0.139024	0.0738695
	0.565838	4.66013	0.265628	3.38892	0.474751	2.02142	0.625793	1.37282	0.412419	0.740332	0.290461	0.298257	0.23886	0.161735	0.134619	0.0718704
	0.561453	4.65728	0.261348	3.38424	0.470482	2.01732	0.621399	1.36824	0.408028	0.736103	0.285961	0.295167	0.234462	0.15923	0.130103	0.0697792
	0.557062	4.65434	0.256948	3.38058	0.466089	2.01307	0.617008	1.36424	0.403531	0.731888	0.281682	0.291877	0.230069	0.156741	0.125815	0.0677883
	0.552779	4.65138	0.252552	3.37657	0.461697	2.00879	0.612621	1.36021	0.399251	0.727755	0.277295	0.288674	0.225784	0.154199	0.12153	0.0658626
	0.548387	4.64837	0.248269	3.37215	0.45742	2.00517	0.608329	1.35552	0.394862	0.72352	0.272793	0.285415	0.2215	0.151709	0.117011	0.0637128
	0.544104	4.6453	0.243875	3.36829	0.452919	2.00098	0.604044	1.35119	0.390595	0.719217	0.2684	0.282156	0.217105	0.149267	0.112821	0.0617263
	0.539716	4.64231	0.239481	3.36407	0.44831	1.99673	0.599543	1.34709	0.386326	0.71517	0.264117	0.278958	0.212716	0.146772	0.108412	0.0596884
	0.535324	4.6394	0.235093	3.36009	0.44425	1.99255	0.595149	1.34285	0.381937	0.711072	0.259943	0.275755	0.208332	0.144209	0.103896	0.0576179
	0.530931	4.63634	0.230805	3.35566	0.439859	1.98925	0.570888	1.32134	0.357586	0.689916	0.255545	0.272498	0.203935	0.141739	0.0995975	0.0556108
	0.526433	4.63336	0.226521	3.35109	0.43547	1.98547	0.568799	1.31726	0.355497	0.685599	0.25115	0.269289	0.199648	0.139252	0.0951872	0.0536196
	0.522271	4.63044	0.222012	3.34652	0.431072	1.98038	0.564748	1.31262	0.35144	0.68153	0.246755	0.266031	0.195246	0.13677	0.0906613	0.0515653
	0.517886	4.62749	0.217621	3.34242	0.42657	1.97698	0.560367	1.30849	0.347056	0.677227	0.242364	0.262764	0.190961	0.134289	0.086361	0.0495122
	0.513603	4.62441	0.213342	3.33791	0.422182	1.97254	0.556081	1.30376	0.342781	0.672951	0.237971	0.259512	0.186562	0.131729	0.0820561	0.0474399
	0.509209	4.62124	0.208956	3.33372	0.417904	1.96855	0.551805	1.29974	0.338278	0.668836	0.233686	0.256301	0.18216	0.129257	0.0776392	0.0454192
	0.504708	4.618	0.204672	3.32901	0.413517	1.96457	0.547412	1.29539	0.334	0.66464	0.229398	0.25313	0.177763	0.126774	0.0732299	0.0434027
	0.500539	4.61465	0.20038	3.32461	0.409016	1.96028	0.543019	1.29099	0.329727	0.660204	0.224895	0.249834	0.17336	0.124257	0.0689268	0.0413341
	0.496149	4.61131	0.195981	3.32279	0.404628	1.95624	0.538633	1.28639	0.305366	0.639051	0.22061	0.246506	0.169078	0.121767	0.0645159	0.0392861
	0.491869	4.60801	0.191585	3.31567	0.400351	1.95267	0.534241	1.28244	0.303287	0.634967	0.216218	0.243376	0.164687	0.11925	0.0602099	0.0372446
	0.487475	4.60472	0.18719	3.31156	0.395851	1.94847	0.529955	1.27754	0.299235	0.630565	0.21184	0.240079	0.160391	0.116728	0.055806	0.035187
	0.483087	4.60148	0.182787	3.30783	0.391573	1.94364	0.525564	1.27354	0.294738	0.626351	0.207543	0.23685	0.15599	0.114211	0.0515022	0.0331371
	0.478694	4.59819	0.178387	3.29758	0.387088	1.94008	0.521178	1.26898	0.290455	0.622057	0.203253	0.233658	0.151589	0.111741	0.0470878	0.0310793
	0.474323	4.59489	0.174205	3.30172	0.382817	1.93589	0.516796	1.26505	0.286068	0.617829	0.198752	0.230415	0.147295	0.109237	0.0426752	0.0290036
	0.469934	4.59157	0.169818	3.29547	0.378317	1.9317	0.512405	1.26024	0.281677	0.613497	0.194355	0.227082	0.142783	0.106742	0.0381646	0.0269521
	0.465761	4.58821	0.165418	3.29124	0.373928	1.92787	0.508126	1.25572	0.277508	0.609432	0.190069	0.2239	0.138598	0.104239	0.0338697	0.0248695
	0.461261	4.58466	0.161025	3.27733	0.369431	1.92393	0.503733	1.25121	0.273115	0.604832	0.185783	0.220638	0.13419	0.101736	0.0296777	0.0228153
	0.456978	4.5811	0.156613	3.27578	0.365261	1.91972	0.49945	1.24703	0.24851	0.583684	0.181272	0.217336	0.129784	0.0992199	0.0252663	0.0207411
	0.452592	4.57753	0.152213	3.26769	0.360763	1.91586	0.495169	1.24231	0.246532	0.579223	0.176979	0.214144	0.125389	0.0967148	0.0207403	0.0186844
	0.448202	4.57384	0.148032	3.27047	0.356263	1.91179	0.49078	1.23838	0.242465	0.574922	0.172573	0.210863	0.120991	0.0941952	0.0163333	0.0165923
	0.444026	4.57015	0.143627	3.25579	0.351987	1.9069	0.486389	1.23402	0.238075	0.570754	0.168301	0.207614	0.116582	0.0916786	0.0120347	0.0145561
	0.439421	4.56648	0.139224	3.26159	0.3476	1.90304	0.462039	1.21188	0.233789	0.566429	0.163903	0.204407	0.112282	0.0891337	0.00772299	0.012476
	0.43525	4.56273	0.134817	3.25038	0.343218	1.89899	0.459955	1.20769	0.229505	0.562055	0.159501	0.201096	0.107876	0.0866433	0.0034229	0.0104223
	0.430854	4.55902	0.130407	3.24216	0.338722	1.8951	0.455892	1.20315	0.22522	0.557829	0.155209	0.197831	0.103576	0.0841235	-0.000986925	0.00836323
	0.426353	4.55538	0.126013	3.23676	0.334439	1.89094	0.451504	1.19886	0.220715	0.553584	0.150694	0.194561	0.0990575	0.0816063	-0.0053995	0.00631709
	0.422075	4.55179	0.121615	3.22124	0.330052	1.88693	0.42713	1.17637	0.216429	0.549294	0.146514	0.191351	0.094753	0.0790841	-0.00980999	0.00426826
	0.417686	4.54813	0.117424	3.22517	0.325668	1.8825	0.425047	1.17221	0.21194	0.544883	0.14211	0.188072	0.0904529	0.0765447	-0.0143313	0.00221975
	0.413292	4.54445	0.11302	3.22339	0.321278	1.87848	0.420985	1.16775	0.207656	0.54048	0.137707	0.184774	0.0859351	0.0739981	-0.0187363	0.000202167
	0.409015	4.54081	0.108609	3.20623	0.316999	1.87437	0.416706	1.16296	0.203258	0.536252	0.133296	0.181507	0.0816314	0.0714736	-0.0230383	-0.00184129
	0.404737	4.53697	0.104202	3.20201	0.312608	1.86997	0.412317	1.15859	0.198856	0.531864	0.128892	0.17821	0.0773232	0.0689256	-0.0272312	-0.00384037
	0.400351	4.53315	0.0997927	3.18843	0.307998	1.86623	0.408039	1.1541	0.194675	0.52749	0.124609	0.174958	0.0729091	0.0664124	-0.0316429	-0.00587091
	0.39596	4.5293	0.0953848	3.17607	0.303507	1.86244	0.40354	1.14959	0.190281	0.523251	0.120209	0.171669	0.0684966	0.0638248	-0.0360451	-0.00790214
	0.391574	4.52543	0.0909695	3.16715	0.299237	1.85745	0.399261	1.14525	0.185883	0.518853	0.11591	0.168389	0.0640862	0.0612513	-0.0404493	-0.00991501
	0.387196	4.52153	0.0867809	3.15624	0.295067	1.85374	0.374926	1.12255	0.181489	0.514469	0.111499	0.165078	0.0596788	0.0586817	-0.0448589	-0.0119341
	0.382927	4.51759	0.0823649	3.13968	0.290676	1.84929	0.37284	1.11803	0.177083	0.510139	0.106982	0.161794	0.0553715	0.0561177	-0.0492597	-0.0139565
	0.378643	4.51377	0.0779522	3.12849	0.286177	1.84512	0.368785	1.11356	0.172578	0.505764	0.102682	0.158503	0.0510714	0.0535245	-0.0535476	-0.0159764
	0.374255	4.50979	0.0734264	3.11755	0.281897	1.84062	0.364287	1.10901	0.168305	0.501389	0.0982768	0.155128	0.0466576	0.0509272	-0.0579514	-0.0179751
	0.369868	4.50582	0.0690127	3.09823	0.277286	1.83646	0.359898	1.10427	0.164117	0.497114	0.093974	0.151842	0.0422468	0.0483022	-0.0622436	-0.0199888
	0.365478	4.50169	0.0647141	3.07846	0.273004	1.83198	0.355727	1.09987	0.159499	0.492668	0.0896732	0.1485	0.0378425	0.0457075	-0.066651	-0.022013
	0.361094	4.49755	0.0604155	3.04974	0.268724	1.82814	0.351339	1.09518	0.155316	0.48838	0.0851499	0.14528	0.0334401	0.043057	-0.0710553	-0.0240532
	0.356814	4.49335	0.0560001	3.01963	0.264219	1.82335	0.346952	1.09053	0.150911	0.483917	0.0808474	0.141783	0.0291411	0.0404836	-0.0756759	-0.026039
	0.352426	4.48912	0.0515876	2.98077	0.259715	1.81884	0.34268	1.08601	0.146397	0.479358	0.0764304	0.138414	0.0246155	0.0377609	-0.0799679	-0.0280447
	0.348032	4.48467	0.0472844	2.94972	0.255426	1.81477	0.33829	1.08148	0.142103	0.475101	0.0720163	0.134994	0.02042	0.0351131	-0.0841482	-0.0264368
	0.343762	4.48012	0.0428723	2.90997	0.251142	1.81017	0.333903	1.07697	0.137697	0.470522	0.0677191	0.131548	0.0160113	0.0324573	-0.0885501	-0.0320453
	0.339379	4.47537	0.0384705	2.85833	0.246751	1.80616	0.309544	1.05379	0.133402	0.466255	0.0634139	0.128106	0.0116027	0.0298262	-0.0928506	-0.0340675
	0.33499	4.4704	0.0340717	2.79497	0.242245	1.80151	0.307567	1.04911	0.129106	0.461616	0.0590028	0.124596	0.00718765	0.0271813	-0.0973618	-0.0360782
	0.330599	4.46526	0.0297672	2.7232	0.237744	1.79737	0.303518	1.04475	0.12471	0.457231	0.0544822	0.121104	0.00288457	0.0245688	-0.101871	-0.0381597
	0.326429	4.45996	0.0254622	2.63453	0.233351	1.79292	0.288053	1.03071	0.120313	0.452737	0.0500648	0.117494	-0.00152882	0.0219162	-0.106046	-0.0401584
	0.32193	4.45443	0.0210509	2.53523	0.228956	1.78841	0.274988	1.01682	0.115901	0.448192	0.0457622	0.113875	-0.00582963	0.0193262	-0.110335	-0.0421478
	0.317545	4.4488	0.016641	2.45065	0.224559	1.78391	0.27279	1.01191	0.111495	0.443597	0.041352	0.110187	-0.0103512	0.0167427	-0.11473	-0.0442189
	0.313263	4.44311	0.0121158	2.32625	0.220383	1.77959	0.26873	1.00731	0.107306	0.439082	0.0370589	0.10649	-0.0146508	0.0141695	-0.119015	-0.0462294
	0.308876	4.43716	0.00781672	2.20264	0.215889	1.77488	0.264338	1.00265	0.102898	0.434441	0.032767	0.102734	-0.0190576	0.0116708	-0.123409	-0.0482214
	0.284529	4.43115	-0.00751708	1.87147	0.211499	1.77024	0.259945	0.998037	0.0984882	0.429776	0.0282439	0.0988816	-0.0234713	0.00911468	-0.127797	-0.0502172
	0.282443	4.42511	-0.00972229	1.77264	0.207106	1.76605	0.255545	0.993013	0.0940803	0.425091	0.0239413	0.0950444	-0.027765	0.00660043	-0.132192	-0.0522613
	0.278384	4.41913	-0.0140232	1.68707	0.202708	1.76145	0.230944	0.969354	0.089669	0.420367	0.0195313	0.0911045	-0.0320662	0.00411224	-0.136577	-0.0543026
	0.273992	4.41306	-0.0184324	1.62055	0.198308	1.75695	0.228965	0.964764	0.085255	0.415637	0.0151178	0.0871783	-0.0364738	0.00165168	-0.140959	-0.0563078
	0.269713	4.40705	-0.0226185	1.55657	0.193914	1.75252	0.225009	0.960109	0.0810606	0.410733	0.0107086	0.0832542	-0.0408791	-0.000821786	-0.145128	-0.0583646
	0.265429	4.40113	-0.0271399	1.50676	0.189516	1.74779	0.220613	0.955316	0.0766473	0.405839	0.00629541	0.0793006	-0.045398	-0.00328951	-0.149519	-0.0603134
	0.261034	4.39516	-0.0314405	1.47219	0.185006	1.74321	0.196344	0.931151	0.0722338	0.400712	0.00199599	0.0754087	-0.049687	-0.0057383	-0.153898	-0.0623879
	0.256641	4.38926	-0.0359599	1.43764	0.180715	1.7387	0.194252	0.926543	0.067713	0.395552	-0.00230742	0.0714988	-0.0539731	-0.00819057	-0.158282	-0.0644172
	0.252242	4.38321	-0.0403616	1.41794	0.176315	1.73392	0.190078	0.921634	0.0634084	0.390158	-0.00672352	0.0676618	-0.058378	-0.0105997	-0.162558	-0.0664129
	0.247847	4.37725	-0.0446615	1.39518	0.160928	1.71898	0.185786	0.916863	0.0589973	0.384687	-0.0111369	0.0639938	-0.062675	-0.013095	-0.16694	-0.068382
	0.243568	4.3712	-0.0489494	1.38094	0.158728	1.71405	0.181278	0.911772	0.0546949	0.37894	-0.0155428	0.0603813	-0.0670811	-0.015537	-0.171214	-0.0704685
	0.239284	4.36535	-0.0533538	1.37129	0.154434	1.70942	0.177095	0.906904	0.0502824	0.373037	-0.0198384	0.056861	-0.0714829	-0.0179958	-0.175593	-0.0725041
	0.234887	4.35959	-0.0577594	1.35717	0.149921	1.70421	0.172693	0.902206	0.0459815	0.366838	-0.0241397	0.053421	-0.0758834	-0.0204722	-0.179971	-0.0745787
	0.230498	4.35385	-0.062051	1.34768	0.145408	1.69908	0.168311	0.897064	0.0414589	0.360184	-0.0286628	0.0500458	-0.0802862	-0.0281996	-0.184453	-0.0764764
	0.226101	4.34814	-0.0664524	1.34397	0.141222	1.69389	0.143875	0.872321	0.0371653	0.35332	-0.0330695	0.0468407	-0.0846865	-0.0253617	-0.188836	-0.0785478
	0.221703	4.34239	-0.0709683	1.33813	0.136819	1.68874	0.141782	0.867341	0.0327616	0.345984	-0.0373629	0.0435919	-0.0889775	-0.0278201	-0.1931	-0.0805332
	0.21731	4.33664	-0.0752616	1.32831	0.132412	1.6831	0.137707	0.862124	0.0284614	0.338402	-0.0417724	0.0404253	-0.0933827	-0.0303009	-0.197256	-0.0825989
	0.21292	4.33069	-0.0795542	1.31614	0.107856	1.65484	0.1333	0.85708	0.024157	0.330401	-0.0460696	0.0372997	-0.0976775	-0.032787	-0.201629	-0.0846469
	0.208755	4.32465	-0.0840654	1.31716	0.105765	1.64851	0.129004	0.85182	0.019744	0.322089	-0.0503604	0.0342157	-0.102076	-0.0352854	-0.206004	-0.0867144
	0.20436	4.31849	-0.0883529	1.3117	0.101575	1.64208	0.124719	0.846632	0.0152229	0.313391	-0.0547574	0.0311468	-0.106587	-0.0377238	-0.210376	-0.0886971
	0.199849	4.30273	-0.0926636	1.31066	0.0971657	1.63507	0.12032	0.841697	0.0108119	0.30472	-0.0592726	0.0280686	-0.110654	-0.0401957	-0.214751	-0.0907301
	0.195564	4.31079	-0.097058	1.3036	0.0926453	1.62788	0.115911	0.836323	0.00650991	0.295746	-0.0635676	0.0250161	-0.115046	-0.042678	-0.219122	-0.0927063
	0.191165	4.30837	-0.101561	1.29849	0.0680357	1.58369	0.111502	0.831363	0.00198818	0.28681	-0.067973	0.0219605	-0.119444	-0.0451803	-0.223488	-0.0946901
	0.186877	4.2928	-0.105853	1.29277	0.0659405	1.57271	0.107094	0.825428	-0.00209114	0.277703	-0.0723723	0.018896	-0.123832	-0.0476316	-0.227632	-0.0968081
	0.182474	4.29317	-0.110139	1.28583	0.0618606	1.56007	0.102687	0.819805	-0.00651026	0.269009	-0.0766677	0.0158246	-0.12823	-0.0501126	-0.232002	-0.0987982
	0.178183	4.28069	-0.114533	1.28142	0.0574512	1.5456	0.0983879	0.814349	-0.0109213	0.260875	-0.0810704	0.0127538	-0.13251	-0.0525967	-0.236371	-0.100804
	0.173788	4.28015	-0.118815	1.28395	0.052933	1.52935	0.0940845	0.808781	-0.0153302	0.253119	-0.0854699	0.00971724	-0.13711	-0.055087	-0.240737	-0.102777
	0.169392	4.2598	-0.123213	1.27412	0.0486268	1.51093	0.0896738	0.802703	-0.0197387	0.246071	-0.0897602	0.00659518	-0.141387	-0.0575797	-0.245106	-0.104947
	0.165005	4.26228	-0.127606	1.26661	0.0442136	1.48972	0.0852617	0.796489	-0.0241475	0.239591	-0.0941671	0.00351064	-0.145556	-0.0600522	-0.249364	-0.10694
	0.160709	4.25417	-0.131995	1.2679	0.019631	1.33	0.080848	0.790628	-0.0285583	0.2336	-0.0985743	0.00038028	-0.149937	-0.0625667	-0.25362	-0.108919
	0.156302	4.23977	-0.136269	1.26317	0.0174288	1.28701	0.0764316	0.784049	-0.0328552	0.228338	-0.102971	-0.00274622	-0.154327	-0.0650284	-0.258099	-0.110422
	0.151907	4.23466	-0.14054	1.25689	0.013237	1.24075	0.072131	0.777306	-0.0371492	0.223467	-0.107256	-0.00585424	-0.158821	-0.0675406	-0.262573	-0.112938
	0.147608	4.22023	-0.14493	1.2551	0.00882614	1.19174	0.047312	0.736876	-0.0416643	0.218861	-0.111541	-0.0089667	-0.163204	-0.0700205	-0.266836	-0.114954
	0.143205	4.21843	-0.149318	1.25437	0.00441003	1.14243	0.0431181	0.71546	-0.0459622	0.214514	-0.115938	-0.0121044	-0.167582	-0.0725483	-0.271101	-0.117008
	0.1388	4.20605	-0.153703	1.24694	0.000107698	1.09327	0.0370589	0.703402	-0.0503682	0.210384	-0.131313	-0.0215025	-0.171747	-0.07506	-0.275355	-0.119016
	0.11447	4.15426	-0.158087	1.24594	-0.00441248	1.04548	0.032773	0.690187	-0.054656	0.20641	-0.133509	-0.0247147	-0.176127	-0.0775195	-0.279719	-0.120966
	0.112378	4.14533	-0.162365	1.24061	-0.00904649	1.00078	0.00817422	0.607149	-0.0590584	0.202573	-0.137671	-0.0279697	-0.180399	-0.0800272	-0.284194	-0.123028
	0.108186	4.13686	-0.166742	1.23834	-0.0332959	0.848478	0.00618907	0.58822	-0.0634651	0.198831	-0.142057	-0.031042	-0.184881	-0.0821831	-0.28834	-0.125167
	0.103889	4.13463	-0.171126	1.23364	-0.0354994	0.832293	0.00210533	0.568953	-0.0677553	0.195135	-0.146442	-0.0342522	-0.189146	-0.085024	-0.292702	-0.127254
	0.0993722	4.11545	-0.175396	1.23074	-0.0395764	0.819072	-0.00230261	0.549965	-0.0721594	0.191474	-0.150829	-0.0374787	-0.193521	-0.0874753	-0.297074	-0.129131
	0.0950695	4.09759	-0.179771	1.22597	-0.0440906	0.808487	-0.00671931	0.531182	-0.0765628	0.1878	-0.155217	-0.0406185	-0.197681	-0.089995	-0.301437	-0.131135
	0.0906571	4.08819	-0.184149	1.22227	-0.0484944	0.799813	-0.0110186	0.513824	-0.0809661	0.184181	-0.159493	-0.0438084	-0.202056	-0.0925079	-0.305799	-0.133294
	0.0863568	4.0678	-0.188527	1.21956	-0.0528923	0.792533	-0.0153182	0.498001	-0.0852565	0.180501	-0.163763	-0.0470914	-0.206428	-0.0950108	-0.30993	-0.135266
	0.0819432	4.05348	-0.192679	1.21216	-0.0571864	0.786289	-0.0197237	0.484155	-0.0897662	0.17689	-0.168256	-0.0502485	-0.210804	-0.097503	-0.314287	-0.137312
	0.0776368	4.02841	-0.197276	1.20957	-0.0818504	0.762791	-0.0241361	0.471954	-0.0940616	0.163771	-0.172523	-0.0533453	-0.215179	-0.0999903	-0.318646	-0.139277
	0.0732239	4.00254	-0.20154	1.2028	-0.083936	0.758745	-0.0285457	0.461603	-0.0984683	0.169585	-0.176909	-0.0566338	-0.219551	-0.102499	-0.323013	-0.141341
	0.068922	3.9844	-0.205805	1.19826	-0.0880095	0.751871	-0.0329536	0.452638	-0.102757	0.16594	-0.181284	-0.0599	-0.223697	-0.104984	-0.327377	-0.143456
	0.0644005	3.95678	-0.210178	1.1931	-0.092412	0.751332	-0.0373635	0.444927	-0.107151	0.162244	-0.185659	-0.0630883	-0.228058	-0.107483	-0.331739	-0.145383
	0.0600988	3.92954	-0.21455	1.18777	-0.0968226	0.747872	-0.0417682	0.43803	-0.111439	0.158564	-0.209941	-0.0792538	-0.232428	-0.109993	-0.335992	-0.1474
	0.0556888	3.89643	-0.218924	1.1826	-0.101218	0.744348	-0.0460672	0.432407	-0.115832	0.154771	-0.212016	-0.0824187	-0.236904	-0.112499	-0.340353	-0.149496
	0.0512763	3.85187	-0.22318	1.17753	-0.125831	0.727218	-0.0503568	0.427194	-0.120119	0.151109	-0.216064	-0.0857067	-0.241162	-0.114997	-0.344718	-0.151471
	0.0468619	3.81096	-0.227436	1.17236	-0.127917	0.724051	-0.0547568	0.422333	-0.124625	0.147301	-0.220439	-0.0889936	-0.245532	-0.117552	-0.348974	-0.153566
	0.0425616	3.75865	-0.251685	1.16714	-0.132085	0.720629	-0.0591598	0.417923	-0.128906	0.143507	-0.224798	-0.0921948	-0.2499	-0.120012	-0.353311	-0.155432
	0.0382704	3.69166	-0.253762	1.16205	-0.136472	0.717183	-0.0634555	0.413814	-0.133295	0.139713	-0.229053	-0.095432	-0.254054	-0.122549	-0.35765	-0.157552
	0.0338649	3.61776	-0.257798	1.15691	-0.140747	0.713862	-0.067859	0.409607	-0.137679	0.135866	-0.233317	-0.0986824	-0.258419	-0.12501	-0.361906	-0.159534
	0.0294547	3.53143	-0.262274	1.15186	-0.145135	0.710467	-0.0722601	0.405589	-0.141947	0.132035	-0.237683	-0.102015	-0.26278	-0.12754	-0.36616	-0.161595
	0.0250398	3.42844	-0.266641	1.14691	-0.14952	0.707098	-0.0765592	0.401945	-0.146451	0.128186	-0.261916	-0.118249	-0.267153	-0.130024	-0.370523	-0.163644
	0.0206297	3.31081	-0.290768	1.1419	-0.173957	0.689889	-0.0809577	0.398116	-0.150615	0.12434	-0.26399	-0.121539	-0.271527	-0.132555	-0.374996	-0.165687
	0.0163261	3.17634	-0.29273	1.1367	-0.176036	0.686522	-0.105715	0.379701	-0.15511	0.120453	-0.268037	-0.124783	-0.27589	-0.135071	-0.379251	-0.167671
	0.0119169	3.03258	-0.296874	1.13136	-0.180191	0.683109	-0.110003	0.372416	-0.159381	0.116536	-0.272302	-0.128018	-0.280256	-0.137565	-0.383726	-0.169602
	0.00750489	2.87696	-0.301236	1.12631	-0.18457	0.679427	-0.116044	0.368667	-0.163764	0.112605	-0.276556	-0.131283	-0.284621	-0.140056	-0.388091	-0.17163
	0.00309065	2.70564	-0.305601	1.12057	-0.188947	0.675858	-0.120329	0.365058	-0.168151	0.108665	-0.300882	-0.147733	-0.288877	-0.14254	-0.392347	-0.173376
	-0.00121282	2.54299	-0.309736	1.11482	-0.193434	0.672497	-0.124613	0.361349	-0.172423	0.104691	-0.313631	-0.157518	-0.29313	-0.145108	-0.396705	-0.175594
	-0.00562418	2.38974	-0.314204	1.10984	-0.197699	0.668744	-0.129006	0.357623	-0.176804	0.100712	-0.315814	-0.160813	-0.297493	-0.147582	-0.400847	-0.177547
	-0.0100353	2.24658	-0.318457	1.10465	-0.202074	0.665369	-0.133286	0.353891	-0.181174	0.0967434	-0.320067	-0.164144	-0.301859	-0.150064	-0.405214	-0.179367
	-0.0143313	2.12562	-0.322928	1.09937	-0.206448	0.661795	-0.137669	0.350039	-0.185442	0.0927167	-0.32432	-0.167398	-0.306221	-0.152571	-0.409577	-0.181496
	-0.0187447	2.02798	-0.32718	1.09417	-0.230919	0.643744	-0.142162	0.346287	-0.18982	0.0886876	-0.328686	-0.17063	-0.310578	-0.155082	-0.413946	-0.183472
	-0.023153	1.94046	-0.331544	1.0889	-0.233102	0.640089	-0.14644	0.34248	-0.194199	0.0846593	-0.332829	-0.173976	-0.314824	-0.157565	-0.418207	-0.185465
	-0.0274552	1.86605	-0.335909	1.08432	-0.237034	0.636511	-0.150826	0.338564	-0.198354	0.0806163	-0.33719	-0.177261	-0.319078	-0.160086	-0.422468	-0.187313
	-0.0318602	1.8093	-0.34027	1.07975	-0.2414	0.632792	-0.1551	0.33481	-0.202839	0.076543	-0.341553	-0.180549	-0.323552	-0.1626	-0.426838	-0.189448
	-0.0361604	1.76659	-0.364218	1.07512	-0.24588	0.629081	-0.159381	0.330897	-0.207213	0.0724636	-0.345919	-0.183814	-0.327803	-0.165121	-0.431207	-0.191536
	-0.0404589	1.72641	-0.366401	1.07045	-0.250246	0.625237	-0.163759	0.327015	-0.211475	0.0683646	-0.350282	-0.187126	-0.332167	-0.167611	-0.435576	-0.193393
	-0.0448637	1.69737	-0.370328	1.06591	-0.254504	0.621561	-0.16814	0.323178	-0.215848	0.064265	-0.354508	-0.190389	-0.336418	-0.170154	-0.439957	-0.195536
	-0.0492651	1.67317	-0.374693	1.06131	-0.258872	0.617781	-0.172524	0.319201	-0.220222	0.0601427	-0.35885	-0.193713	-0.340783	-0.172683	-0.444225	-0.197493
	-0.0536694	1.65246	-0.379058	1.0567	-0.263346	0.614021	-0.176902	0.315292	-0.224583	0.0560278	-0.363102	-0.197002	-0.345143	-0.175195	-0.448598	-0.199731
	-0.058069	1.63732	-0.383421	1.0522	-0.267608	0.610256	-0.181168	0.311248	-0.228946	0.0518802	-0.367469	-0.200275	-0.349507	-0.177695	-0.45286	-0.201633
	-0.0624722	1.62238	-0.387785	1.04768	-0.271981	0.606437	-0.185435	0.307247	-0.233097	0.0478221	-0.371829	-0.203503	-0.353736	-0.180144	-0.457232	-0.203576
	-0.0668747	1.60609	-0.392259	1.04286	-0.276345	0.602508	-0.18981	0.303236	-0.237468	0.0435824	-0.376197	-0.206872	-0.358075	-0.182671	-0.461605	-0.20559
	-0.0711686	1.59211	-0.396402	1.03821	-0.280709	0.598661	-0.194191	0.299212	-0.241839	0.0393991	-0.380561	-0.210193	-0.362439	-0.185215	-0.465985	-0.20774
	-0.0755734	1.58143	-0.400761	1.03362	-0.285074	0.594901	-0.198566	0.29511	-0.246205	0.0352249	-0.384924	-0.213472	-0.366804	-0.187645	-0.470359	-0.20978
	-0.0798641	1.57167	-0.405018	1.02874	-0.289439	0.59092	-0.202938	0.291034	-0.250572	0.0310238	-0.389179	-0.216731	-0.371057	-0.190187	-0.474516	-0.211767
	-0.0842645	1.56275	-0.409387	1.02486	-0.313749	0.571305	-0.20732	0.286936	-0.254939	0.0268141	-0.393435	-0.2201	-0.375419	-0.192719	-0.479002	-0.213762
	-0.088664	1.55777	-0.413752	1.02085	-0.315931	0.567441	-0.21158	0.282782	-0.259086	0.0226058	-0.397794	-0.223358	-0.379675	-0.195212	-0.483366	-0.21571
	-0.0930729	1.54425	-0.418122	1.01693	-0.320076	0.563379	-0.215841	0.278668	-0.27438	0.00989932	-0.402155	-0.226735	-0.384043	-0.197793	-0.487631	-0.21784
	-0.0975876	1.53454	-0.422382	1.01296	-0.324328	0.559296	-0.220212	0.274472	-0.276673	0.00557443	-0.406521	-0.229956	-0.3883	-0.200277	-0.492008	-0.219995
	-0.101765	1.52656	-0.426749	1.00885	-0.328693	0.555234	-0.224575	0.270315	-0.280928	0.00139357	-0.410888	-0.233381	-0.392662	-0.202777	-0.496389	-0.221888
	-0.10616	1.5185	-0.431011	1.00476	-0.333054	0.551274	-0.228939	0.266052	-0.285293	-0.00303041	-0.415147	-0.23664	-0.396915	-0.205279	-0.500762	-0.223956
	-0.110559	1.51233	-0.435382	1.00056	-0.337416	0.547066	-0.233309	0.261905	-0.289543	-0.00714344	-0.419516	-0.239959	-0.401382	-0.207788	-0.505146	-0.226136
	-0.114843	1.50309	-0.439759	0.996438	-0.34178	0.543032	-0.237571	0.257676	-0.293801	-0.012106	-0.423777	-0.243237	-0.405642	-0.210231	-0.509524	-0.228066
	-0.119238	1.49734	-0.44403	0.992456	-0.346145	0.538812	-0.241937	0.253364	-0.298164	-0.0156056	-0.428147	-0.246556	-0.410007	-0.212812	-0.513684	-0.23005
	-0.123524	1.48866	-0.448403	0.988442	-0.350615	0.534717	-0.246305	0.249121	-0.302524	-0.0200238	-0.432514	-0.249886	-0.414374	-0.215224	-0.518065	-0.232124
	-0.127911	1.48057	-0.452884	0.984344	-0.354956	0.530674	-0.250563	0.244767	-0.306889	-0.0242832	-0.436889	-0.253183	-0.418743	-0.217776	-0.522442	-0.234044
	-0.132194	1.47423	-0.457147	0.980044	-0.359294	0.52636	-0.254931	0.240561	-0.311247	-0.0286541	-0.441266	-0.256515	-0.422894	-0.220312	-0.526822	-0.236039
	-0.13658	1.46805	-0.46141	0.975898	-0.363766	0.52218	-0.259297	0.236137	-0.315385	-0.0329289	-0.445645	-0.259843	-0.427262	-0.222817	-0.531204	-0.238074
	-0.140963	1.46008	-0.465788	0.971648	-0.367912	0.517882	-0.263771	0.231797	-0.319745	-0.0372977	-0.449796	-0.263151	-0.431634	-0.225396	-0.535474	-0.240005
	-0.14535	1.45313	-0.470165	0.967211	-0.372276	0.513631	-0.26793	0.22744	-0.324108	-0.0415877	-0.454169	-0.266427	-0.436002	-0.22785	-0.539742	-0.242069
	-0.149626	1.44752	-0.474538	0.962777	-0.376641	0.509365	-0.272185	0.223053	-0.328472	-0.0459667	-0.458544	-0.26978	-0.44038	-0.230311	-0.544127	-0.244188
	-0.153901	1.43968	-0.478805	0.958297	-0.381004	0.504997	-0.276554	0.218606	-0.332833	-0.0503423	-0.462922	-0.273103	-0.444758	-0.232841	-0.54862	-0.246262
	-0.158287	1.43482	-0.483063	0.954015	-0.405437	0.483346	-0.280917	0.214501	-0.3372	-0.0546883	-0.467294	-0.27647	-0.449245	-0.235396	-0.553001	-0.248163
	-0.162671	1.42854	-0.487435	0.949568	-0.407622	0.478861	-0.285285	0.209756	-0.34145	-0.059096	-0.471668	-0.279754	-0.453395	-0.237918	-0.557277	-0.250153
	-0.167051	1.42216	-0.491814	0.945099	-0.411554	0.474291	-0.289648	0.205354	-0.345814	-0.0632522	-0.475828	-0.2831	-0.45766	-0.240425	-0.561553	-0.25237
	-0.171435	1.41449	-0.49619	0.940846	-0.415924	0.470295	-0.29401	0.200809	-0.350068	-0.0678125	-0.480203	-0.286475	-0.462032	-0.243013	-0.565824	-0.254487
	-0.175815	1.40802	-0.500462	0.936329	-0.42029	0.465408	-0.298157	0.196338	-0.354407	-0.0721451	-0.484573	-0.289682	-0.466411	-0.245398	-0.570198	-0.256346
	-0.184566	1.39397	-0.504838	0.931736	-0.42466	0.460839	-0.302628	0.191855	-0.358744	-0.0765586	-0.488942	-0.292967	-0.470782	-0.247954	-0.574578	-0.258502
	-0.188948	1.39039	-0.509219	0.927006	-0.429137	0.456329	-0.306991	0.187304	-0.36311	-0.0810053	-0.493324	-0.29627	-0.475161	-0.250479	-0.57896	-0.260415
	-0.19321	1.383	-0.513491	0.922288	-0.433509	0.451743	-0.31124	0.182857	-0.367474	-0.0859243	-0.497594	-0.299601	-0.479428	-0.252998	-0.583345	-0.262219
	-0.197477	1.37536	-0.517871	0.917762	-0.437769	0.447101	-0.315595	0.178334	-0.371729	-0.089794	-0.501967	-0.303296	-0.483687	-0.255536	-0.587619	-0.264277
	-0.201853	1.36338	-0.522255	0.913075	-0.442152	0.442447	-0.319955	0.173679	-0.375983	-0.0942843	-0.50624	-0.306407	-0.488061	-0.258038	-0.592005	-0.262989
	-0.206228	1.35414	-0.526625	0.90831	-0.446525	0.437737	-0.324215	0.169104	-0.400197	-0.116395	-0.510618	-0.309675	-0.492433	-0.260554	-0.596279	-0.268542
	-0.210489	1.34463	-0.530893	0.903539	-0.450904	0.433239	-0.328466	0.164584	-0.40227	-0.120937	-0.514998	-0.312982	-0.496815	-0.263118	-0.600664	-0.27066
	-0.234631	1.33498	-0.535165	0.898524	-0.455277	0.42851	-0.332826	0.159908	-0.40642	-0.125357	-0.519378	-0.316272	-0.501193	-0.265627	-0.605053	-0.272441
	-0.236813	1.32525	-0.539547	0.893722	-0.459648	0.423783	-0.33719	0.155244	-0.410788	-0.12973	-0.523759	-0.319674	-0.505459	-0.268136	-0.609437	-0.274575
	-0.240745	1.3155	-0.543933	0.888645	-0.46402	0.418978	-0.341553	0.150662	-0.415046	-0.134268	-0.528135	-0.323029	-0.509729	-0.270681	-0.613824	-0.276592
	-0.256034	1.30581	-0.548314	0.882508	-0.468397	0.414187	-0.345916	0.145998	-0.439296	-0.156684	-0.532291	-0.326378	-0.514114	-0.273188	-0.61822	-0.278655
	-0.26914	1.29627	-0.552698	0.876168	-0.472771	0.409392	-0.350279	0.1413	-0.452206	-0.170353	-0.536894	-0.329652	-0.518489	-0.275814	-0.622388	-0.280669
	-0.271325	1.28682	-0.556969	0.869962	-0.477152	0.404475	-0.354616	0.136617	-0.454394	-0.174909	-0.541168	-0.333016	-0.522873	-0.278209	-0.62677	-0.282735
	-0.286597	1.27732	-0.561353	0.863509	-0.481525	0.399617	-0.358739	0.131962	-0.458442	-0.179391	-0.545439	-0.336302	-0.527247	-0.280712	-0.631159	-0.284603
	-0.288778	1.26793	-0.565628	0.857097	-0.485895	0.394794	-0.363102	0.127212	-0.462705	-0.183862	-0.549826	-0.339685	-0.531624	-0.283299	-0.635541	-0.286776
	-0.303616	1.25868	-0.57001	0.850509	-0.490265	0.389868	-0.367466	0.122494	-0.467078	-0.188515	-0.554098	-0.34299	-0.535788	-0.285866	-0.639927	-0.288872
	-0.305906	1.24966	-0.574378	0.843852	-0.494755	0.384766	-0.371831	0.117731	-0.471455	-0.192987	-0.558371	-0.346377	-0.54017	-0.288227	-0.644314	-0.290844
	-0.310263	1.24098	-0.578761	0.837111	-0.499021	0.379832	-0.376195	0.113046	-0.475831	-0.197577	-0.562757	-0.3497	-0.544552	-0.290919	-0.648595	-0.292792
	-0.314505	1.23278	-0.583148	0.830352	-0.523768	0.354398	-0.380559	0.10814	-0.480097	-0.202124	-0.567139	-0.353025	-0.548937	-0.293378	-0.652872	-0.294605
	-0.318873	1.22483	-0.587534	0.823463	-0.52574	0.349171	-0.384707	0.103341	-0.484577	-0.206699	-0.571513	-0.356324	-0.55332	-0.295881	-0.657257	-0.296919
	-0.323235	1.21724	-0.61165	0.816393	-0.529786	0.343943	-0.38907	0.0985704	-0.488837	-0.211224	-0.575888	-0.359741	-0.557703	-0.298388	-0.661624	-0.299026
	-0.327487	1.21006	-0.613844	0.809443	-0.534056	0.338689	-0.393435	0.0938203	-0.493213	-0.215831	-0.580273	-0.362949	-0.562087	-0.300555	-0.666119	-0.300895
	-0.331741	1.20318	-0.617801	0.802279	-0.538549	0.333385	-0.397794	0.0889398	-0.497485	-0.220402	-0.584553	-0.366339	-0.566253	-0.303231	-0.670394	-0.302756
	-0.356124	1.19655	-0.622299	0.795041	-0.542929	0.328015	-0.402152	0.0839309	-0.502082	-0.224976	-0.588823	-0.369697	-0.570629	-0.305717	-0.674673	-0.30493
	-0.35809	1.19019	-0.626577	0.787502	-0.547317	0.322666	-0.40652	0.0792178	-0.506351	-0.229566	-0.613378	-0.386418	-0.575005	-0.308232	-0.678947	-0.307065
	-0.362127	1.18397	-0.631183	0.778656	-0.551696	0.317263	-0.41067	0.0743477	-0.510509	-0.23426	-0.61536	-0.38969	-0.579502	-0.310744	-0.683327	-0.309046
	-0.36649	1.17797	-0.635454	0.769616	-0.556189	0.311805	-0.415037	0.0694554	-0.514783	-0.238943	-0.61931	-0.393046	-0.603725	-0.323383	-0.687714	-0.310898
	-0.370853	1.1721	-0.639625	0.759704	-0.560463	0.306281	-0.419413	0.0645486	-0.519166	-0.243378	-0.623698	-0.396465	-0.605808	-0.325835	-0.692098	-0.312975
	-0.375109	1.16636	-0.644007	0.749671	-0.564842	0.300748	-0.423783	0.0596138	-0.523548	-0.248016	-0.628083	-0.399819	-0.609858	-0.32848	-0.696483	-0.315159
	-0.379366	1.16077	-0.648505	0.738428	-0.569116	0.295139	-0.428145	0.0546945	-0.52792	-0.252659	-0.63247	-0.403138	-0.614252	-0.330961	-0.700866	-0.317124
	-0.383727	1.15536	-0.652779	0.727322	-0.573496	0.289599	-0.443343	0.0397647	-0.532298	-0.25721	-0.636855	-0.40649	-0.618537	-0.333448	-0.705021	-0.319185
	-0.387985	1.15011	-0.657055	0.716992	-0.57798	0.283986	-0.445532	0.0348276	-0.536679	-0.26178	-0.641353	-0.409853	-0.622921	-0.335954	-0.709393	-0.321224
	-0.392348	1.14504	-0.661432	0.706428	-0.582367	0.278249	-0.449793	0.0297824	-0.541063	-0.266487	-0.645407	-0.413191	-0.627196	-0.338508	-0.713779	-0.323559
	-0.396708	1.14022	-0.665812	0.69567	-0.606809	0.249061	-0.454166	0.0247695	-0.545334	-0.271089	-0.649905	-0.416452	-0.631583	-0.341089	-0.718164	-0.325105
	-0.401068	1.13563	-0.670194	0.684973	-0.608896	0.243115	-0.458538	0.0196513	-0.549607	-0.275724	-0.654179	-0.419855	-0.635968	-0.34355	-0.722548	-0.327013
	-0.40543	1.131	-0.694533	0.673962	-0.612954	0.237091	-0.462807	0.0146683	-0.553989	-0.280379	-0.658559	-0.423228	-0.640354	-0.346141	-0.72693	-0.329192
	-0.409583	1.1262	-0.696615	0.662826	-0.617342	0.231025	-0.467182	0.00962213	-0.558373	-0.285021	-0.662934	-0.426623	-0.644739	-0.348758	-0.731315	-0.331175
	-0.41395	1.12116	-0.711607	0.651553	-0.621734	0.224891	-0.471449	0.00452995	-0.562756	-0.289666	-0.66721	-0.429854	-0.648902	-0.351121	-0.735475	-0.333296
	-0.418317	1.11594	-0.713801	0.640057	-0.626232	0.218756	-0.475824	-0.000550999	-0.567142	-0.294289	-0.671707	-0.433275	-0.65329	-0.353599	-0.739855	-0.33514
	-0.422688	1.11043	-0.72893	0.628429	-0.630505	0.212561	-0.500107	-0.0261397	-0.571296	-0.298943	-0.675982	-0.436514	-0.657665	-0.356255	-0.744239	-0.337353
	-0.427055	1.10461	-0.731229	0.616651	-0.634893	0.206294	-0.502187	-0.0313941	-0.575673	-0.303601	-0.680257	-0.439998	-0.662047	-0.358743	-0.748617	-0.339436
	-0.431425	1.09845	-0.735388	0.604637	-0.639277	0.19997	-0.506232	-0.0365705	-0.580058	-0.308313	-0.684642	-0.443302	-0.666436	-0.361281	-0.752988	-0.341334
	-0.435688	1.09204	-0.739776	0.592294	-0.643663	0.193619	-0.510612	-0.0418683	-0.584555	-0.312948	-0.689029	-0.446638	-0.670821	-0.363801	-0.757262	-0.343615
	-0.440065	1.08543	-0.744268	0.579926	-0.648049	0.187191	-0.514995	-0.0469947	-0.588828	-0.3176	-0.693194	-0.450101	-0.675096	-0.366292	-0.761532	-0.345548
	-0.444334	1.07861	-0.74842	0.567388	-0.652436	0.180684	-0.519157	-0.0521814	-0.613168	-0.341094	-0.697691	-0.453293	-0.679479	-0.368833	-0.765917	-0.34721
	-0.448708	1.07164	-0.752905	0.554797	-0.656818	0.174173	-0.52354	-0.0574855	-0.615255	-0.345804	-0.701953	-0.456856	-0.683755	-0.37141	-0.770294	-0.349503
	-0.472982	1.06455	-0.757065	0.543218	-0.661199	0.167605	-0.528025	-0.062757	-0.619319	-0.350531	-0.706328	-0.459951	-0.688252	-0.373788	-0.77468	-0.351783
	-0.475064	1.05735	-0.761446	0.531609	-0.665576	0.160942	-0.53229	-0.0681173	-0.623594	-0.355308	-0.710821	-0.463368	-0.692524	-0.376243	-0.779059	-0.353745
	-0.47911	1.05013	-0.765718	0.520554	-0.669959	0.154222	-0.536673	-0.0733233	-0.627981	-0.359988	-0.73504	-0.480224	-0.69691	-0.378803	-0.783438	-0.355845
	-0.49442	1.04297	-0.770208	0.509346	-0.674343	0.147505	-0.541055	-0.0786988	-0.632257	-0.364715	-0.737118	-0.48367	-0.701281	-0.381317	-0.787709	-0.357715
	-0.507444	1.03588	-0.774592	0.498829	-0.678733	0.140629	-0.545439	-0.0839306	-0.636639	-0.369423	-0.741174	-0.486896	-0.705437	-0.383799	-0.792099	-0.360144
	-0.509637	1.02889	-0.778863	0.488084	-0.683224	0.133795	-0.549712	-0.089294	-0.641028	-0.374172	-0.74555	-0.490251	-0.709931	-0.386508	-0.796373	-0.3618
	-0.51391	1.02202	-0.783246	0.47728	-0.687504	0.126857	-0.553981	-0.0946306	-0.64541	-0.378888	-0.749923	-0.493614	-0.714207	-0.388925	-0.800754	-0.363748
	-0.518287	1.01532	-0.787405	0.466399	-0.691893	0.11983	-0.558368	-0.0999687	-0.649689	-0.383626	-0.754193	-0.497079	-0.718589	-0.391386	-0.805135	-0.366086
	-0.522562	1.00881	-0.791791	0.455363	-0.696269	0.112805	-0.562754	-0.105377	-0.653967	-0.388501	-0.758575	-0.500367	-0.722972	-0.393968	-0.809627	-0.368016
	-0.526936	1.00258	-0.796179	0.444127	-0.700657	0.10568	-0.567136	-0.110753	-0.658454	-0.393203	-0.762849	-0.503607	-0.727355	-0.396509	-0.813894	-0.369906
	-0.531421	0.996654	-0.80056	0.432776	-0.705027	0.0985178	-0.57151	-0.116189	-0.662722	-0.397962	-0.767339	-0.507122	-0.731521	-0.398941	-0.818275	-0.371994
	-0.535799	0.991061	-0.805056	0.421235	-0.709512	0.0912702	-0.575887	-0.12164	-0.667104	-0.402819	-0.771609	-0.510488	-0.735904	-0.401497	-0.822433	-0.374056
	-0.540071	0.985585	-0.809327	0.409498	-0.713786	0.0839464	-0.580162	-0.127056	-0.671491	-0.407472	-0.776099	-0.513748	-0.740289	-0.404054	-0.826818	-0.376085
	-0.544347	0.980183	-0.813711	0.397629	-0.738116	0.0464383	-0.613599	-0.16568	-0.675767	-0.412314	-0.780368	-0.517226	-0.744669	-0.406631	-0.831198	-0.377923
	-0.548513	0.974665	-0.817869	0.38557	-0.740305	0.0387261	-0.617661	-0.176834	-0.680261	-0.417086	-0.784643	-0.520595	-0.749033	-0.409111	-0.835568	-0.379855
	-0.552895	0.968952	-0.822249	0.373271	-0.744468	0.0309619	-0.623697	-0.182483	-0.684536	-0.421902	-0.788916	-0.523969	-0.753416	-0.411661	-0.83983	-0.381866
	-0.557278	0.963017	-0.826621	0.360886	-0.748838	0.0231239	-0.628082	-0.188084	-0.688814	-0.426593	-0.793306	-0.527228	-0.75769	-0.414198	-0.844324	-0.383956
	-0.561664	0.956808	-0.831002	0.348337	-0.764393	-0.000814784	-0.632466	-0.193655	-0.693199	-0.431478	-0.797688	-0.530679	-0.761969	-0.416656	-0.848589	-0.386089
	-0.566045	0.950411	-0.835374	0.335611	-0.766585	-0.00893967	-0.636634	-0.199395	-0.697579	-0.436205	-0.802068	-0.533993	-0.766344	-0.419113	-0.852857	-0.387766
	-0.570418	0.943822	-0.839744	0.32269	-0.770852	-0.0172807	-0.641019	-0.205095	-0.701844	-0.441121	-0.80634	-0.537426	-0.770722	-0.421535	-0.857243	-0.389994
	-0.574797	0.937054	-0.843904	0.309531	-0.775234	-0.0253765	-0.645403	-0.210782	-0.706218	-0.44578	-0.810718	-0.540783	-0.775106	-0.424229	-0.861725	-0.391974
	-0.579181	0.930138	-0.848286	0.296351	-0.779504	-0.0337128	-0.649791	-0.216485	-0.710606	-0.450628	-0.815096	-0.544058	-0.779487	-0.426645	-0.866107	-0.394445
	-0.583348	0.923082	-0.852662	0.282935	-0.783997	-0.04211	-0.654068	-0.22225	-0.714879	-0.455547	-0.819479	-0.547486	-0.783979	-0.429126	-0.870485	-0.396106
	-0.587732	0.915862	-0.857048	0.269339	-0.788379	-0.0505998	-0.658444	-0.227992	-0.71926	-0.460252	-0.823748	-0.551087	-0.788246	-0.431775	-0.874647	-0.398074
	-0.612068	0.908208	-0.861426	0.255602	-0.792659	-0.0591467	-0.662823	-0.233754	-0.723644	-0.465202	-0.828128	-0.554193	-0.79253	-0.434193	-0.878912	-0.400081
	-0.614156	0.900194	-0.865802	0.241707	-0.79704	-0.0677565	-0.667095	-0.239527	-0.728026	-0.469991	-0.8325	-0.557642	-0.796803	-0.436853	-0.883393	-0.402059
	-0.618221	0.891872	-0.870076	0.227649	-0.801423	-0.0764422	-0.671702	-0.245298	-0.732304	-0.474872	-0.836874	-0.560874	-0.801182	-0.439247	-0.887663	-0.403882
	-0.622605	0.883303	-0.874341	0.213483	-0.82574	-0.121001	-0.675979	-0.251168	-0.736792	-0.479692	-0.841253	-0.564209	-0.805566	-0.441786	-0.892042	-0.406002
	-0.62699	0.874506	-0.878824	0.199077	-0.827929	-0.130058	-0.680257	-0.256987	-0.741065	-0.484615	-0.845417	-0.567869	-0.809945	-0.44433	-0.916237	-0.41571
	-0.631378	0.865539	-0.883199	0.184517	-0.843128	-0.157964	-0.684642	-0.262875	-0.745333	-0.489459	-0.849792	-0.570936	-0.814216	-0.446786	-0.918318	-0.417883
	-0.635766	0.856468	-0.887468	0.169782	-0.845316	-0.167397	-0.688915	-0.268687	-0.749709	-0.494251	-0.854172	-0.574441	-0.818593	-0.449337	-0.922468	-0.419835
	-0.639931	0.847332	-0.891848	0.15493	-0.869729	-0.215483	-0.693191	-0.274631	-0.754086	-0.499309	-0.858554	-0.577886	-0.822867	-0.451847	-0.926842	-0.421821
	-0.644315	0.838177	-0.896118	0.139865	-0.871705	-0.225357	-0.697575	-0.280542	-0.758464	-0.504045	-0.862931	-0.581252	-0.827245	-0.454323	-0.93122	-0.423896
	-0.648701	0.828669	-0.900389	0.124693	-0.875853	-0.235232	-0.702062	-0.286409	-0.762851	-0.508939	-0.867312	-0.584482	-0.831627	-0.456951	-0.935494	-0.425702
	-0.673023	0.818879	-0.904765	0.109364	-0.880336	-0.245206	-0.706436	-0.29244	-0.767122	-0.513861	-0.871583	-0.587904	-0.835992	-0.459426	-0.939759	-0.428017
	-0.675107	0.808637	-0.90915	0.0938572	-0.884607	-0.255191	-0.710707	-0.298347	-0.771395	-0.518732	-0.875844	-0.59127	-0.84037	-0.461992	-0.944139	-0.430227
	-0.679166	0.797775	-0.913635	0.0782292	-0.888986	-0.265306	-0.714981	-0.304258	-0.775779	-0.523716	-0.880219	-0.594644	-0.84475	-0.464471	-0.94852	-0.432034
	-0.683547	0.78613	-0.917908	0.0624589	-0.893365	-0.275457	-0.719368	-0.310365	-0.780156	-0.528517	-0.904634	-0.611526	-0.849021	-0.466825	-0.952902	-0.434275
	-0.687825	0.77383	-0.922275	0.0465647	-0.897741	-0.285645	-0.723749	-0.316382	-0.784538	-0.533497	-0.906606	-0.614986	-0.853289	-0.469412	-0.957063	-0.436368
	-0.692211	0.760938	-0.926536	0.0305657	-0.902124	-0.295925	-0.728133	-0.322415	-0.788926	-0.538414	-0.910657	-0.618307	-0.857671	-0.471958	-0.961442	-0.438322
	-0.696483	0.747584	-0.930919	0.0143921	-0.906504	-0.306272	-0.732517	-0.328495	-0.793092	-0.543325	-0.915144	-0.621628	-0.862049	-0.474457	-0.965831	-0.440224
	-0.700871	0.733892	-0.935188	-0.00197218	-0.910884	-0.316686	-0.736788	-0.334576	-0.797474	-0.548235	-0.919406	-0.62501	-0.866427	-0.476902	-0.970213	-0.442367
	-0.705231	0.719956	-0.939568	-0.0184151	-0.915262	-0.327148	-0.741169	-0.340684	-0.801965	-0.553059	-0.923665	-0.628508	-0.870696	-0.479655	-0.974595	-0.444397
	-0.729561	0.705346	-0.943948	-0.0350241	-0.919632	-0.337698	-0.745435	-0.346794	-0.806343	-0.558278	-0.928046	-0.631831	-0.875079	-0.481899	-0.978977	-0.446445
	-0.731646	0.69019	-0.948438	-0.051768	-0.924004	-0.348302	-0.749701	-0.352914	-0.810614	-0.563167	-0.932318	-0.635262	-0.879447	-0.484447	-0.983251	-0.448216
	-0.746656	0.674635	-0.952601	-0.0686338	-0.928388	-0.35887	-0.754188	-0.359022	-0.814886	-0.568126	-0.936698	-0.638634	-0.883823	-0.487062	-0.987518	-0.450386
	-0.748935	0.658199	-0.957091	-0.0856256	-0.932768	-0.369605	-0.758467	-0.365326	-0.819375	-0.573053	-0.941075	-0.64189	-0.888092	-0.4897	-0.991901	-0.452396
	-0.763949	0.640713	-0.961249	-0.102726	-0.937144	-0.380227	-0.762847	-0.371446	-0.82364	-0.577855	-0.945344	-0.645378	-0.89247	-0.492134	-0.996283	-0.454283
	-0.766246	0.622348	-0.965633	-0.119921	-0.941522	-0.391113	-0.767225	-0.377673	-0.828026	-0.582986	-0.949833	-0.648868	-0.896852	-0.494687	-1.00066	-0.456335
	-0.770519	0.603285	-0.970132	-0.137221	-0.945903	-0.401943	-0.771607	-0.383929	-0.832283	-0.587935	-0.953997	-0.652139	-0.90123	-0.497148	-1.00505	-0.458441
	-0.774901	0.583719	-0.974405	-0.154653	-0.950285	-0.412809	-0.77588	-0.390138	-0.836659	-0.592909	-0.958487	-0.655631	-0.905389	-0.49965	-1.00942	-0.460427
	-0.779285	0.563826	-0.97878	-0.172227	-0.954773	-0.42373	-0.800205	-0.421766	-0.841038	-0.597894	-0.962871	-0.659053	-0.909767	-0.502136	-1.01368	-0.462417
	-0.783446	0.543789	-0.982945	-0.189904	-0.959044	-0.434689	-0.802286	-0.428193	-0.845418	-0.602871	-0.967153	-0.662228	-0.914258	-0.504665	-1.01796	-0.464411
	-0.807761	0.523636	-0.987328	-0.207621	-0.96354	-0.445802	-0.806225	-0.434601	-0.849797	-0.607959	-0.97153	-0.665681	-0.918639	-0.507131	-1.02234	-0.466377
	-0.809846	0.503571	-0.991706	-0.225487	-0.967817	-0.456701	-0.810611	-0.44101	-0.853957	-0.613009	-0.97591	-0.669085	-0.922899	-0.509676	-1.02672	-0.468486
	-0.813897	0.483376	-0.996084	-0.243412	-0.972199	-0.467895	-0.814988	-0.447472	-0.858336	-0.617886	-0.980073	-0.67247	-0.927273	-0.512135	-1.0311	-0.470406
	-0.829227	0.463225	-1.00047	-0.261388	-0.976575	-0.479121	-0.81937	-0.453931	-0.862718	-0.622775	-0.984453	-0.675858	-0.931543	-0.514707	-1.03548	-0.47242
	-0.842244	0.443052	-1.00474	-0.279504	-0.980958	-0.490327	-0.823749	-0.4604	-0.867096	-0.628013	-0.988835	-0.679111	-0.935809	-0.517356	-1.03986	-0.474757
	-0.844432	0.423016	-1.00901	-0.297703	-0.98534	-0.501628	-0.828019	-0.466839	-0.871586	-0.632948	-0.993216	-0.682697	-0.940301	-0.519878	-1.04414	-0.476965
	-0.848705	0.403001	-1.01337	-0.316068	-0.98972	-0.512802	-0.832498	-0.473373	-0.875849	-0.637905	-0.997595	-0.686054	-0.944683	-0.522368	-1.04852	-0.47863
	-0.853082	0.383146	-1.01776	-0.33438	-0.994099	-0.524202	-0.836653	-0.48005	-0.880004	-0.643095	-1.00198	-0.689467	-0.948952	-0.524855	-1.0529	-0.480728
	-0.857466	0.363571	-1.02214	-0.352772	-0.998483	-0.535543	-0.841034	-0.486476	-0.884381	-0.648185	-1.00614	-0.692749	-0.95333	-0.527487	-1.05717	-0.482451
	-0.86162	0.344394	-1.02653	-0.371177	-1.00286	-0.54684	-0.845412	-0.493173	-0.888764	-0.653107	-1.0105	-0.69616	-0.957602	-0.529766	-1.06155	-0.484268
	-0.870379	0.325806	-1.03091	-0.389704	-1.00724	-0.558222	-0.84979	-0.499536	-0.893143	-0.658206	-1.01489	-0.699707	-0.962092	-0.53231	-1.06594	-0.486513
	-0.87476	0.30793	-1.03529	-0.408358	-1.01161	-0.569719	-0.854169	-0.506302	-0.897519	-0.663261	-1.01927	-0.702864	-0.966368	-0.53489	-1.07033	-0.488547
	-0.879239	0.290317	-1.03956	-0.427041	-1.01599	-0.581035	-0.858441	-0.512945	-0.901899	-0.668235	-1.02365	-0.706348	-0.970756	-0.537361	-1.0746	-0.490644
	-0.88351	0.273037	-1.04384	-0.445718	-1.02049	-0.592554	-0.862713	-0.519551	-0.906057	-0.673498	-1.02804	-0.70982	-0.975024	-0.539932	-1.07887	-0.492425
	-0.887774	0.25618	-1.04833	-0.464445	-1.02487	-0.604192	-0.867094	-0.526266	-0.910549	-0.678467	-1.03242	-0.713117	-0.979404	-0.542499	-1.08337	-0.494551
	-0.892158	0.239522	-1.0526	-0.483237	-1.02925	-0.615618	-0.871472	-0.532958	-0.914931	-0.683553	-1.03669	-0.716532	-0.983678	-0.545004	-1.08764	-0.496279
	-0.896537	0.222753	-1.05698	-0.502114	-1.03352	-0.627221	-0.875844	-0.539527	-0.919197	-0.688634	-1.04107	-0.720017	-0.987949	-0.547589	-1.09203	-0.498951
	-0.900805	0.205899	-1.06136	-0.520946	-1.0379	-0.638798	-0.880218	-0.546323	-0.923563	-0.693703	-1.04535	-0.723319	-0.99233	-0.549857	-1.0964	-0.500787
	-0.905184	0.188979	-1.06574	-0.539876	-1.04229	-0.650389	-0.884598	-0.55318	-0.947868	-0.719243	-1.04973	-0.726652	-0.996818	-0.552528	-1.10066	-0.502489
	-0.909563	0.172013	-1.07013	-0.558648	-1.04667	-0.662029	-0.888754	-0.55983	-0.949951	-0.724525	-1.05421	-0.730096	-1.00109	-0.555104	-1.10494	-0.504636
	-0.913832	0.155015	-1.07429	-0.5775	-1.05105	-0.673565	-0.893135	-0.566621	-0.954004	-0.729431	-1.05849	-0.733487	-1.00548	-0.557587	-1.10932	-0.506914
	-0.918104	0.137998	-1.07868	-0.596465	-1.05543	-0.685145	-0.897516	-0.573346	-0.958383	-0.734722	-1.06265	-0.736861	-1.00985	-0.560015	-1.11371	-0.509012
	-0.922475	0.120805	-1.08306	-0.615366	-1.05991	-0.696872	-0.901893	-0.580226	-0.962764	-0.739822	-1.06714	-0.740235	-1.01411	-0.56269	-1.11798	-0.511263
	-0.926845	0.103439	-1.08744	-0.634418	-1.06419	-0.708388	-0.906273	-0.587074	-0.967155	-0.744938	-1.07153	-0.743612	-1.01849	-0.565023	-1.12236	-0.513279
	-0.931224	0.0858926	-1.09183	-0.653438	-1.06858	-0.719879	-0.910545	-0.593831	-0.971312	-0.750214	-1.0758	-0.747078	-1.02277	-0.567529	-1.12686	-0.514894
	-0.935604	0.068168	-1.09621	-0.67242	-1.07296	-0.731881	-0.914815	-0.60084	-0.975693	-0.755302	-1.08019	-0.750394	-1.02715	-0.570175	-1.13135	-0.5173
	-0.939874	0.0502759	-1.10036	-0.691371	-1.07735	-0.743479	-0.9193	-0.607663	-0.980077	-0.760443	-1.08457	-0.753741	-1.03153	-0.572657	-1.13552	-0.519492
	-0.944256	0.0322071	-1.10474	-0.710253	-1.08173	-0.755214	-0.923554	-0.61453	-0.984456	-0.765561	-1.08895	-0.757211	-1.03591	-0.575051	-1.1398	-0.521353
	-0.948526	0.0139741	-1.10924	-0.729217	-1.08611	-0.766946	-0.927934	-0.621316	-0.988837	-0.77075	-1.09334	-0.760577	-1.04018	-0.577625	-1.1443	-0.523113
	-0.953126	-0.00442129	-1.11351	-0.748291	-1.11043	-0.825595	-0.932318	-0.628215	-0.993111	-0.775798	-1.0976	-0.763987	-1.04457	-0.580078	-1.14857	-0.525091
	-0.957289	-0.0229758	-1.1179	-0.767349	-1.11262	-0.837332	-0.936697	-0.635322	-0.997491	-0.781087	-1.10198	-0.767332	-1.04884	-0.582729	-1.15285	-0.52703
	-0.961776	-0.0416928	-1.12217	-0.786326	-1.11689	-0.848946	-0.940963	-0.642243	-1.00177	-0.786388	-1.10625	-0.770707	-1.05322	-0.585259	-1.15723	-0.528974
	-0.966051	-0.06056	-1.12666	-0.805283	-1.12117	-0.860609	-0.945236	-0.649195	-1.00615	-0.791465	-1.11064	-0.774195	-1.0576	-0.587945	-1.16162	-0.531045
	-0.970437	-0.0795609	-1.13083	-0.824117	-1.12555	-0.87239	-0.949619	-0.656139	-1.01051	-0.79664	-1.11491	-0.777455	-1.06198	-0.590486	-1.16589	-0.533554
	-0.974711	-0.0986992	-1.13522	-0.843167	-1.12994	-0.883763	-0.953994	-0.663204	-1.01489	-0.801776	-1.11918	-0.781014	-1.06637	-0.592889	-1.17028	-0.535362
	-0.979092	-0.117976	-1.13961	-0.862113	-1.13432	-0.895707	-0.958377	-0.670101	-1.01939	-0.807073	-1.12357	-0.784271	-1.07053	-0.595205	-1.17466	-0.53689
	-0.983362	-0.137387	-1.1441	-0.881105	-1.13871	-0.907269	-0.962758	-0.677217	-1.02377	-0.812126	-1.12806	-0.787609	-1.07491	-0.597828	-1.17905	-0.539022
	-0.987743	-0.156927	-1.14838	-0.900081	-1.1431	-0.919003	-0.967037	-0.684195	-1.02793	-0.817362	-1.13234	-0.791073	-1.0793	-0.60031	-1.18342	-0.541505
	-0.992234	-0.176594	-1.15266	-0.919157	-1.14748	-0.930677	-0.971416	-0.691298	-1.0322	-0.822558	-1.13672	-0.794419	-1.08368	-0.602815	-1.18769	-0.543767
	-0.996505	-0.196374	-1.15693	-0.937788	-1.15187	-0.942114	-0.995844	-0.726748	-1.03658	-0.827611	-1.14111	-0.797776	-1.08807	-0.605443	-1.19197	-0.545288
	-1.00078	-0.21627	-1.16131	-0.956681	-1.15626	-0.954062	-0.99792	-0.733943	-1.04085	-0.833116	-1.14551	-0.801225	-1.09245	-0.607794	-1.19635	-0.547309
	-1.00505	-0.236269	-1.1657	-0.975581	-1.16075	-0.965745	-1.00187	-0.741003	-1.04535	-0.837985	-1.16983	-0.818132	-1.09682	-0.610401	-1.20074	-0.549532
	-1.00942	-0.256366	-1.17009	-0.994383	-1.16503	-0.977306	-1.00614	-0.748108	-1.04951	-0.843298	-1.17182	-0.8217	-1.10098	-0.613196	-1.20512	-0.552155
	-1.01379	-0.27656	-1.17436	-1.01316	-1.16952	-0.988762	-1.01072	-0.755286	-1.05389	-0.848695	-1.17587	-0.825104	-1.10536	-0.615164	-1.20929	-0.553947
	-1.01817	-0.296852	-1.17885	-1.03194	-1.17391	-1.00046	-1.01488	-0.76243	-1.05827	-0.853844	-1.18036	-0.828353	-1.10975	-0.617701	-1.21378	-0.555609
	-1.02257	-0.317241	-1.18323	-1.05059	-1.17818	-1.01208	-1.01927	-0.769469	-1.06266	-0.858962	-1.18452	-0.831826	-1.11424	-0.620312	-1.21806	-0.557496
	-1.02684	-0.337725	-1.18749	-1.06916	-1.18256	-1.0235	-1.02365	-0.776734	-1.06704	-0.864313	-1.1889	-0.835087	-1.13868	-0.633007	-1.22245	-0.55963
	-1.03111	-0.3583	-1.19188	-1.0879	-1.18693	-1.0352	-1.02803	-0.783904	-1.07142	-0.869493	-1.19328	-0.83847	-1.14285	-0.637724	-1.22682	-0.561974
	-1.03549	-0.378935	-1.19638	-1.1064	-1.19132	-1.04671	-1.03219	-0.791175	-1.0757	-0.874788	-1.19767	-0.841892	-1.14889	-0.640432	-1.2312	-0.563653
	-1.03987	-0.399655	-1.20065	-1.12483	-1.19571	-1.05821	-1.03669	-0.798224	-1.07997	-0.879843	-1.20194	-0.845354	-1.15328	-0.642895	-1.23558	-0.565968
	-1.04437	-0.420466	-1.20482	-1.14319	-1.20009	-1.06971	-1.04107	-0.805424	-1.08446	-0.8851	-1.20633	-0.848769	-1.15766	-0.645382	-1.23975	-0.567583
	-1.04864	-0.441349	-1.20921	-1.16148	-1.20447	-1.08123	-1.04535	-0.812522	-1.08874	-0.890468	-1.21061	-0.852087	-1.16194	-0.647826	-1.24436	-0.570062
	-1.05302	-0.462276	-1.21348	-1.17983	-1.20885	-1.09239	-1.04983	-0.820029	-1.09312	-0.895615	-1.21499	-0.855452	-1.16632	-0.65049	-1.24852	-0.572175
	-1.05739	-0.483251	-1.21786	-1.19799	-1.21325	-1.1041	-1.054	-0.827015	-1.0975	-0.90078	-1.21938	-0.85883	-1.17071	-0.652904	-1.25291	-0.573833
	-1.06156	-0.504276	-1.22225	-1.21642	-1.21763	-1.11536	-1.05826	-0.834189	-1.10188	-0.906246	-1.22376	-0.862047	-1.17509	-0.655447	-1.25729	-0.575472
	-1.06594	-0.525334	-1.22662	-1.2346	-1.22201	-1.12709	-1.06265	-0.841484	-1.10626	-0.911393	-1.22803	-0.865541	-1.17937	-0.65804	-1.26168	-0.578078
	-1.07044	-0.54645	-1.231	-1.25273	-1.22639	-1.13832	-1.06703	-0.848216	-1.11042	-0.91661	-1.23251	-0.869019	-1.18385	-0.660503	-1.26607	-0.579795
	-1.07471	-0.567618	-1.23528	-1.27058	-1.23077	-1.1496	-1.07141	-0.855984	-1.11481	-0.921994	-1.2369	-0.872306	-1.18812	-0.663045	-1.27022	-0.581872
	-1.07898	-0.588817	-1.23956	-1.28844	-1.23537	-1.16092	-1.0758	-0.863262	-1.11919	-0.927142	-1.24106	-0.875675	-1.19239	-0.66531	-1.2746	-0.583829
	-1.08348	-0.610043	-1.24394	-1.30619	-1.23954	-1.1724	-1.08018	-0.870515	-1.12358	-0.932258	-1.24545	-0.879128	-1.19678	-0.66787	-1.27898	-0.58636
	-1.08775	-0.631279	-1.24833	-1.32401	-1.24393	-1.18351	-1.08456	-0.87771	-1.12796	-0.937558	-1.24983	-0.882349	-1.20128	-0.670323	-1.28336	-0.587995
	-1.09213	-0.652542	-1.25271	-1.34177	-1.24831	-1.19489	-1.08906	-0.88497	-1.13223	-0.942888	-1.25422	-0.885846	-1.20555	-0.672847	-1.28775	-0.589821
	-1.0964	-0.673813	-1.25721	-1.35912	-1.25269	-1.20619	-1.09333	-0.892159	-1.13651	-0.948054	-1.2586	-0.889147	-1.20993	-0.675389	-1.29213	-0.591969
	-1.10077	-0.695062	-1.26148	-1.3766	-1.25708	-1.21772	-1.0976	-0.899638	-1.1409	-0.953208	-1.26299	-0.892643	-1.21432	-0.677894	-1.29629	-0.593825
	-1.10516	-0.716319	-1.26576	-1.39415	-1.26147	-1.22883	-1.10187	-0.906836	-1.14529	-0.958679	-1.26716	-0.89607	-1.21849	-0.680399	-1.3008	-0.595706
	-1.10955	-0.737581	-1.27002	-1.41145	-1.26585	-1.23998	-1.10625	-0.914224	-1.14967	-0.963879	-1.27164	-0.899329	-1.22287	-0.682881	-1.30519	-0.597971
	-1.11393	-0.758815	-1.2744	-1.4285	-1.27022	-1.25104	-1.11052	-0.921309	-1.15406	-0.969163	-1.27602	-0.90286	-1.22725	-0.685213	-1.30946	-0.600097
	-1.1182	-0.780073	-1.27878	-1.44563	-1.2746	-1.26201	-1.11502	-0.928582	-1.15833	-0.974484	-1.28029	-0.906148	-1.23162	-0.687902	-1.31385	-0.602062
	-1.12258	-0.80132	-1.28317	-1.4625	-1.27899	-1.27336	-1.11919	-0.935769	-1.16272	-0.979675	-1.28457	-0.909482	-1.23601	-0.690427	-1.31824	-0.604013
	-1.12686	-0.822548	-1.28755	-1.47956	-1.28337	-1.2846	-1.12367	-0.943186	-1.16699	-0.98485	-1.28906	-0.912865	-1.24029	-0.693019	-1.32262	-0.606158
	-1.13125	-0.843744	-1.29193	-1.49657	-1.28775	-1.29556	-1.12795	-0.950646	-1.17138	-0.98995	-1.29322	-0.916243	-1.24467	-0.6955	-1.32679	-0.607885
	-1.13552	-0.864931	-1.2961	-1.51328	-1.29214	-1.30679	-1.13234	-0.958065	-1.17576	-0.995509	-1.29761	-0.919528	-1.24895	-0.698045	-1.33118	-0.60964
	-1.13991	-0.886116	-1.30048	-1.53016	-1.29652	-1.31763	-1.13672	-0.964899	-1.18015	-1.00072	-1.302	-0.923	-1.25334	-0.700678	-1.33556	-0.612165
	-1.14419	-0.907288	-1.30498	-1.54683	-1.30091	-1.32849	-1.141	-0.972299	-1.18452	-1.00591	-1.30638	-0.926436	-1.25772	-0.703045	-1.33994	-0.614292
	-1.14857	-0.928402	-1.30926	-1.56332	-1.30529	-1.33952	-1.14539	-0.979762	-1.18879	-1.01116	-1.31076	-0.929538	-1.2621	-0.705603	-1.34433	-0.615753
	-1.15296	-0.949509	-1.31365	-1.57974	-1.30968	-1.35081	-1.14967	-0.986953	-1.19318	-1.01654	-1.31505	-0.933156	-1.26638	-0.707949	-1.34871	-0.617581
	-1.15746	-0.970563	-1.31803	-1.59598	-1.31418	-1.36194	-1.15405	-0.994206	-1.19745	-1.02153	-1.31943	-0.936412	-1.27065	-0.710437	-1.35298	-0.619789
	-1.16184	-0.991567	-1.3222	-1.61235	-1.31845	-1.37283	-1.15844	-1.00179	-1.20184	-1.02705	-1.32382	-0.939712	-1.27502	-0.712602	-1.35725	-0.621621
	-1.16612	-1.01254	-1.32658	-1.62893	-1.32284	-1.38353	-1.16282	-1.00885	-1.20622	-1.03219	-1.3281	-0.943234	-1.2794	-0.71547	-1.36174	-0.624178
	-1.17028	-1.03349	-1.33097	-1.64523	-1.32723	-1.3945	-1.1671	-1.01577	-1.21061	-1.03762	-1.33248	-0.946455	-1.28379	-0.717995	-1.36602	-0.626425
	-1.17467	-1.05437	-1.33536	-1.66174	-1.33161	-1.40524	-1.17148	-1.02339	-1.21488	-1.0427	-1.33686	-0.949809	-1.28818	-0.720335	-1.3704	-0.627884
	-1.17905	-1.07519	-1.33974	-1.67815	-1.33599	-1.4159	-1.17576	-1.03087	-1.21927	-1.04807	-1.34125	-0.953324	-1.29256	-0.722802	-1.37478	-0.629566
	-1.18354	-1.09596	-1.34412	-1.69418	-1.34038	-1.42695	-1.18014	-1.03797	-1.22354	-1.05349	-1.34552	-0.956642	-1.29684	-0.725332	-1.37905	-0.632229
	-1.18781	-1.11667	-1.34851	-1.71057	-1.34476	-1.43775	-1.18452	-1.04491	-1.22792	-1.05867	-1.35002	-0.959904	-1.30111	-0.727866	-1.38344	-0.63366
	-1.19219	-1.13734	-1.35268	-1.72675	-1.34915	-1.44859	-1.1889	-1.05245	-1.2323	-1.06368	-1.35429	-0.963382	-1.30549	-0.730484	-1.38782	-0.636193
	-1.19657	-1.15794	-1.35705	-1.74243	-1.35353	-1.45939	-1.19329	-1.06006	-1.23668	-1.06909	-1.35856	-0.966708	-1.30988	-0.732893	-1.39221	-0.637766
	-1.20074	-1.17849	-1.36142	-1.75838	-1.3579	-1.47036	-1.19766	-1.06694	-1.24107	-1.07438	-1.36293	-0.970143	-1.31427	-0.735239	-1.39659	-0.639753
	-1.20512	-1.19898	-1.36581	-1.77445	-1.36228	-1.48102	-1.20194	-1.07441	-1.24523	-1.07981	-1.36732	-0.973287	-1.31866	-0.737837	-1.40086	-0.642079
	-1.20951	-1.2194	-1.3702	-1.7905	-1.36666	-1.49106	-1.20622	-1.08139	-1.24973	-1.08505	-1.3717	-0.976766	-1.32304	-0.740268	-1.40525	-0.644348
	-1.21389	-1.23975	-1.37459	-1.80642	-1.37105	-1.50174	-1.2106	-1.08895	-1.25401	-1.09029	-1.37586	-0.980187	-1.32732	-0.742797	-1.40952	-0.64615
	-1.21828	-1.26004	-1.37886	-1.82206	-1.37544	-1.51254	-1.21499	-1.09626	-1.25839	-1.09574	-1.38025	-0.983431	-1.33159	-0.745276	-1.41391	-0.647566
	-1.22256	-1.28024	-1.38312	-1.83779	-1.37982	-1.52321	-1.21937	-1.10368	-1.26278	-1.10063	-1.38463	-0.986777	-1.33598	-0.747883	-1.41829	-0.650069
	-1.22704	-1.30034	-1.38751	-1.85334	-1.3842	-1.53363	-1.22375	-1.11051	-1.26716	-1.1061	-1.38901	-0.990092	-1.34036	-0.750124	-1.42267	-0.652375
	-1.23131	-1.32037	-1.39189	-1.86902	-1.38858	-1.54443	-1.22791	-1.11782	-1.27142	-1.11136	-1.3934	-0.993591	-1.34474	-0.752568	-1.42695	-0.653963
	-1.23569	-1.34032	-1.39628	-1.88434	-1.39297	-1.55473	-1.23229	-1.1252	-1.27591	-1.11651	-1.39789	-0.996978	-1.34913	-0.755247	-1.43122	-0.655762
	-1.23997	-1.36021	-1.40055	-1.90003	-1.39735	-1.56539	-1.23668	-1.13254	-1.28008	-1.12171	-1.40206	-0.999983	-1.3534	-0.757783	-1.43572	-0.658022
	-1.24436	-1.38003	-1.40505	-1.91538	-1.40174	-1.57576	-1.24117	-1.14001	-1.28457	-1.12712	-1.40644	-1.00366	-1.35767	-0.760244	-1.43988	-0.659996
	-1.24864	-1.39979	-1.40921	-1.93083	-1.40624	-1.58623	-1.24545	-1.1472	-1.28884	-1.13219	-1.41082	-1.00687	-1.36215	-0.762579	-1.44425	-0.661916
	-1.25303	-1.41945	-1.4136	-1.94589	-1.41061	-1.59711	-1.24973	-1.15448	-1.29323	-1.13748	-1.4151	-1.0102	-1.36643	-0.765245	-1.44863	-0.663604
	-1.2573	-1.43897	-1.41798	-1.96082	-1.41489	-1.60701	-1.25411	-1.16166	-1.29761	-1.14271	-1.41948	-1.01353	-1.37081	-0.767773	-1.45302	-0.66596
	-1.26169	-1.45843	-1.42236	-1.97578	-1.41928	-1.61782	-1.25838	-1.16898	-1.30189	-1.14813	-1.42386	-1.01681	-1.3752	-0.770142	-1.4574	-0.667837
	-1.26618	-1.47782	-1.42675	-1.99052	-1.42366	-1.62795	-1.26277	-1.17628	-1.30617	-1.15343	-1.42814	-1.02033	-1.37958	-0.772562	-1.46178	-0.670047
	-1.27044	-1.49711	-1.43113	-2.0051	-1.42804	-1.63828	-1.26715	-1.18349	-1.31055	-1.15865	-1.43241	-1.02364	-1.38374	-0.775301	-1.46605	-0.671731
	-1.27482	-1.51621	-1.4354	-2.01992	-1.43243	-1.64862	-1.27153	-1.19084	-1.31494	-1.16382	-1.4368	-1.02692	-1.38813	-0.77765	-1.47033	-0.673503
	-1.27909	-1.53522	-1.43968	-2.03446	-1.43681	-1.65906	-1.2759	-1.19776	-1.31933	-1.16904	-1.44118	-1.03025	-1.39252	-0.780157	-1.47471	-0.676267
	-1.28348	-1.55413	-1.44405	-2.04861	-1.44119	-1.6687	-1.28029	-1.20494	-1.32371	-1.17423	-1.44556	-1.03357	-1.39689	-0.782713	-1.4791	-0.67808
	-1.28775	-1.57297	-1.44843	-2.06328	-1.44557	-1.67925	-1.28446	-1.21245	-1.32799	-1.1797	-1.44993	-1.03701	-1.40128	-0.785399	-1.48348	-0.679921
	-1.29213	-1.59174	-1.45281	-2.07757	-1.44995	-1.68951	-1.28884	-1.21968	-1.33237	-1.18492	-1.45432	-1.04024	-1.40567	-0.787663	-1.48787	-0.681573
	-1.29652	-1.61043	-1.4572	-2.09198	-1.45433	-1.69974	-1.29323	-1.22709	-1.33665	-1.18994	-1.45859	-1.04355	-1.41016	-0.790212	-1.49226	-0.683862
	-1.3009	-1.62901	-1.46147	-2.10619	-1.45882	-1.70979	-1.29761	-1.23404	-1.34103	-1.19538	-1.46297	-1.0468	-1.41422	-0.792507	-1.49664	-0.685506
	-1.30518	-1.64748	-1.46575	-2.1205	-1.46309	-1.71992	-1.302	-1.24131	-1.34542	-1.20063	-1.46736	-1.05032	-1.4186	-0.795064	-1.50081	-0.687694
	-1.30967	-1.66586	-1.47013	-2.13487	-1.46748	-1.73025	-1.30638	-1.24851	-1.3498	-1.20584	-1.47185	-1.05361	-1.42298	-0.79749	-1.50519	-0.689661
	-1.31396	-1.68416	-1.47462	-2.14871	-1.47186	-1.74047	-1.31055	-1.25571	-1.35419	-1.21108	-1.47613	-1.05707	-1.42736	-0.800132	-1.50957	-0.692097
	-1.31823	-1.70236	-1.479	-2.1629	-1.47625	-1.75024	-1.31493	-1.263	-1.35845	-1.21615	-1.4804	-1.06003	-1.43175	-0.802539	-1.51396	-0.693975
	-1.32262	-1.72048	-1.48328	-2.17655	-1.48063	-1.76028	-1.31943	-1.27025	-1.36271	-1.22148	-1.48478	-1.06338	-1.43614	-0.804985	-1.51823	-0.695884
	-1.327	-1.73844	-1.48767	-2.19032	-1.48501	-1.77009	-1.32393	-1.27706	-1.3671	-1.22668	-1.48895	-1.06695	-1.44041	-0.807697	-1.5225	-0.697562
	-1.33139	-1.75629	-1.49206	-2.20412	-1.4894	-1.78016	-1.32809	-1.28421	-1.37149	-1.23201	-1.49334	-1.07011	-1.44467	-0.810173	-1.5269	-0.699395
	-1.33577	-1.7741	-1.49633	-2.21773	-1.49379	-1.79032	-1.33247	-1.29139	-1.37587	-1.23721	-1.49773	-1.07354	-1.44916	-0.812513	-1.53127	-0.702119
	-1.34005	-1.79191	-1.50061	-2.23159	-1.49817	-1.80013	-1.33664	-1.29868	-1.38036	-1.2422	-1.50211	-1.07682	-1.45343	-0.814967	-1.53564	-0.703811
	-1.34443	-1.80957	-1.50499	-2.2456	-1.50256	-1.81	-1.34113	-1.30566	-1.38464	-1.24751	-1.5065	-1.08009	-1.45782	-0.817623	-1.54002	-0.705565
	-1.34871	-1.82709	-1.50937	-2.2591	-1.50694	-1.81991	-1.34552	-1.31332	-1.38902	-1.25302	-1.51088	-1.08347	-1.46209	-0.820061	-1.54441	-0.708047
	-1.35309	-1.8445	-1.51364	-2.27255	-1.51132	-1.82953	-1.34979	-1.32003	-1.39341	-1.25796	-1.51504	-1.08678	-1.46647	-0.822581	-1.54879	-0.709983
	-1.35746	-1.86184	-1.51803	-2.28561	-1.51571	-1.84008	-1.35418	-1.32698	-1.39768	-1.26311	-1.51943	-1.08994	-1.47086	-0.824949	-1.55318	-0.711571
	-1.36184	-1.87912	-1.5223	-2.29933	-1.52009	-1.84936	-1.35855	-1.33425	-1.40195	-1.26854	-1.52381	-1.09328	-1.47513	-0.827484	-1.55745	-0.713719
	-1.36622	-1.89633	-1.52668	-2.3127	-1.52447	-1.85908	-1.36293	-1.34163	-1.40645	-1.27354	-1.52819	-1.0967	-1.47951	-0.829794	-1.56183	-0.715902
	-1.37061	-1.91334	-1.53106	-2.32623	-1.52886	-1.8693	-1.36731	-1.34872	-1.41072	-1.27903	-1.53257	-1.10021	-1.4839	-0.83213	-1.56611	-0.717467
	-1.37477	-1.93026	-1.53544	-2.33988	-1.53324	-1.87891	-1.37159	-1.35573	-1.41511	-1.28416	-1.53695	-1.10319	-1.48829	-0.834497	-1.57049	-0.719164
	-1.37916	-1.94713	-1.53982	-2.35314	-1.53762	-1.88831	-1.37586	-1.36297	-1.41927	-1.28911	-1.54133	-1.10664	-1.49279	-0.837243	-1.57476	-0.721652
	-1.38354	-1.96392	-1.5442	-2.36885	-1.542	-1.89821	-1.38024	-1.36972	-1.42365	-1.29436	-1.54549	-1.11003	-1.49706	-0.839653	-1.57925	-0.723536
	-1.38792	-1.98068	-1.54837	-2.38463	-1.54638	-1.90796	-1.38462	-1.37698	-1.42804	-1.29969	-1.54988	-1.11315	-1.50134	-0.842206	-1.58353	-0.725603
	-1.3922	-1.99738	-1.55276	-2.39991	-1.55076	-1.91742	-1.38901	-1.38429	-1.43242	-1.30505	-1.55426	-1.11656	-1.50561	-0.844461	-1.5878	-0.727455
	-1.39648	-2.01396	-1.55725	-2.41467	-1.55504	-1.92737	-1.3934	-1.39108	-1.4368	-1.30995	-1.55864	-1.11971	-1.50999	-0.846886	-1.59219	-0.729629
	-1.40086	-2.0304	-1.56163	-2.42939	-1.55942	-1.9364	-1.39767	-1.39846	-1.44119	-1.31544	-1.56303	-1.12314	-1.51437	-0.849714	-1.59657	-0.731824
	-1.40525	-2.04678	-1.5659	-2.44462	-1.56392	-1.9465	-1.40195	-1.4054	-1.44545	-1.32022	-1.56741	-1.1264	-1.51876	-0.852123	-1.60095	-0.734112
	-1.40963	-2.0631	-1.57029	-2.45951	-1.5683	-1.95624	-1.40633	-1.41249	-1.44972	-1.32567	-1.57169	-1.12965	-1.52303	-0.854585	-1.60523	-0.7359
	-1.41401	-2.07935	-1.57467	-2.47439	-1.57279	-1.96555	-1.41071	-1.41964	-1.45421	-1.33073	-1.57596	-1.13275	-1.52742	-0.85708	-1.60961	-0.737843
	-1.41839	-2.09555	-1.57883	-2.48961	-1.57706	-1.97479	-1.4151	-1.42691	-1.45859	-1.33593	-1.58034	-1.13625	-1.5319	-0.859573	-1.614	-0.73962
	-1.42266	-2.11163	-1.58321	-2.50421	-1.58145	-1.98408	-1.41937	-1.43388	-1.46287	-1.34147	-1.58483	-1.13945	-1.53617	-0.862046	-1.61826	-0.741056
	-1.42694	-2.12763	-1.60755	-2.51907	-1.58583	-1.99382	-1.42397	-1.44127	-1.46714	-1.34622	-1.58911	-1.14291	-1.54044	-0.864508	-1.62264	-0.7434
	-1.43133	-2.14359	-1.60963	-2.53319	-1.59021	-2.00313	-1.42803	-1.44796	-1.47142	-1.35121	-1.59349	-1.14609	-1.54472	-0.866946	-1.62702	-0.745379
	-1.43571	-2.15952	-1.61368	-2.54765	-1.59459	-2.01266	-1.43252	-1.45507	-1.4758	-1.35658	-1.59787	-1.14933	-1.54921	-0.86944	-1.6313	-0.746916
	-1.44009	-2.17525	-1.61806	-2.56208	-1.59898	-2.02229	-1.43701	-1.46208	-1.48018	-1.3617	-1.60215	-1.15267	-1.55348	-0.87206	-1.63568	-0.749227
	-1.44446	-2.19088	-1.62244	-2.57648	-1.60337	-2.03176	-1.44118	-1.46897	-1.48457	-1.36696	-1.60653	-1.15579	-1.55776	-0.874296	-1.63995	-0.750951
	-1.44884	-2.20646	-1.62683	-2.59114	-1.60786	-2.04093	-1.44556	-1.47625	-1.48896	-1.37214	-1.61081	-1.15924	-1.56214	-0.876824	-1.64434	-0.753023
	-1.45301	-2.22194	-1.6311	-2.60511	-1.61224	-2.05007	-1.44993	-1.48306	-1.49335	-1.37733	-1.61519	-1.1625	-1.56663	-0.879223	-1.64872	-0.755224
	-1.45739	-2.23734	-1.63537	-2.61966	-1.61651	-2.05966	-1.45421	-1.4904	-1.49773	-1.38236	-1.61968	-1.16588	-1.57091	-0.881661	-1.65311	-0.756919
	-1.46177	-2.25267	-1.63975	-2.63371	-1.62089	-2.06862	-1.45848	-1.49704	-1.50211	-1.3876	-1.62406	-1.16907	-1.57519	-0.883948	-1.65749	-0.759382
	-1.46616	-2.26779	-1.64414	-2.64756	-1.62527	-2.0781	-1.46287	-1.50402	-1.50628	-1.3927	-1.62833	-1.17242	-1.57956	-0.886368	-1.66188	-0.761436
	-1.47054	-2.28283	-1.64852	-2.6614	-1.62965	-2.08705	-1.46725	-1.51126	-1.51066	-1.39775	-1.63261	-1.17568	-1.58384	-0.889166	-1.66617	-0.76327
	-1.47492	-2.29775	-1.65291	-2.67257	-1.63404	-2.0965	-1.47163	-1.51827	-1.51505	-1.40314	-1.6371	-1.17892	-1.58833	-0.89177	-1.67044	-0.764989
	-1.4792	-2.31251	-1.65729	-2.68372	-1.63842	-2.10521	-1.4759	-1.52513	-1.51943	-1.40802	-1.64126	-1.18214	-1.5926	-0.893914	-1.67482	-0.766746
	-1.48358	-2.32719	-1.66168	-2.69518	-1.64281	-2.11437	-1.48029	-1.53214	-1.52381	-1.4133	-1.64565	-1.18547	-1.59699	-0.896439	-1.67921	-0.769003
	-1.48797	-2.34178	-1.66596	-2.70683	-1.64719	-2.12403	-1.48456	-1.53931	-1.52797	-1.41828	-1.65003	-1.18876	-1.60137	-0.899043	-1.68359	-0.771558
	-1.49225	-2.35631	-1.67035	-2.71866	-1.65158	-2.13343	-1.48895	-1.54629	-1.53246	-1.42369	-1.65441	-1.19183	-1.60576	-0.901197	-1.68787	-0.773096
	-1.49664	-2.3707	-1.67462	-2.73016	-1.65596	-2.14219	-1.49345	-1.55303	-1.53673	-1.42879	-1.6588	-1.1952	-1.61014	-0.903541	-1.69236	-0.774495
	-1.50102	-2.38503	-1.679	-2.74179	-1.66034	-2.15121	-1.49772	-1.56021	-1.54111	-1.43369	-1.66308	-1.19845	-1.61441	-0.906293	-1.69653	-0.776514
	-1.5054	-2.39934	-1.68339	-2.75548	-1.66473	-2.16003	-1.50211	-1.56719	-1.5455	-1.4386	-1.66736	-1.20163	-1.61868	-0.908608	-1.70102	-0.778919
	-1.50957	-2.41359	-1.68766	-2.76876	-1.66923	-2.16899	-1.50628	-1.5739	-1.54988	-1.444	-1.67174	-1.20485	-1.62306	-0.911237	-1.70528	-0.780518
	-1.51395	-2.42775	-1.69194	-2.78203	-1.67351	-2.1788	-1.51066	-1.58102	-1.55415	-1.44899	-1.67613	-1.20823	-1.62744	-0.913618	-1.70966	-0.782464
	-1.51833	-2.44186	-1.69632	-2.79507	-1.67789	-2.18655	-1.51504	-1.58823	-1.55854	-1.45394	-1.68051	-1.21146	-1.63183	-0.915851	-1.71405	-0.784455
	-1.52272	-2.45591	-1.7007	-2.80873	-1.68227	-2.19561	-1.51943	-1.59481	-1.56282	-1.45892	-1.68479	-1.21439	-1.63621	-0.91847	-1.71843	-0.78632
	-1.5271	-2.46991	-1.70509	-2.82185	-1.68667	-2.20477	-1.52381	-1.60186	-1.56719	-1.46417	-1.68906	-1.21802	-1.64038	-0.920827	-1.7226	-0.788966
	-1.53137	-2.48382	-1.70946	-2.83494	-1.69105	-2.21351	-1.52819	-1.60872	-1.57158	-1.46949	-1.69345	-1.22143	-1.64476	-0.923352	-1.72709	-0.791277
	-1.53563	-2.4976	-1.71385	-2.84747	-1.69543	-2.22241	-1.53257	-1.61549	-1.57596	-1.47438	-1.69783	-1.22451	-1.64914	-0.925796	-1.73147	-0.792989
	-1.54002	-2.51133	-1.71813	-2.86207	-1.69992	-2.2314	-1.53684	-1.62217	-1.58034	-1.4797	-1.70221	-1.22769	-1.65353	-0.928277	-1.73586	-0.794695
	-1.54441	-2.5256	-1.7224	-2.87737	-1.70419	-2.24001	-1.54111	-1.62911	-1.58462	-1.48459	-1.70659	-1.23096	-1.65791	-0.930805	-1.74013	-0.796669
	-1.54879	-2.54034	-1.74672	-2.89194	-1.70857	-2.24889	-1.5456	-1.63595	-1.58889	-1.48967	-1.71096	-1.23421	-1.6623	-0.933179	-1.7444	-0.798887
	-1.55317	-2.55556	-1.74881	-2.90689	-1.71295	-2.2574	-1.54998	-1.64283	-1.59327	-1.49467	-1.71513	-1.2373	-1.66648	-0.935673	-1.74887	-0.800463
	-1.55745	-2.57122	-1.75281	-2.92199	-1.71733	-2.26656	-1.55426	-1.64982	-1.59766	-1.49977	-1.71952	-1.24053	-1.67108	-0.938199	-1.75312	-0.802496
	-1.56183	-2.5872	-1.7573	-2.93691	-1.72172	-2.27505	-1.55853	-1.65635	-1.60204	-1.5048	-1.7239	-1.24406	-1.67535	-0.940629	-1.7574	-0.804191
	-1.56621	-2.6034	-1.76158	-2.95181	-1.7261	-2.2841	-1.56303	-1.66342	-1.60643	-1.51004	-1.72829	-1.24714	-1.67963	-0.942673	-1.76178	-0.807066
	-1.57048	-2.61974	-1.76596	-2.96685	-1.73048	-2.29282	-1.56741	-1.67018	-1.61081	-1.51481	-1.73278	-1.25028	-1.68401	-0.94535	-1.76616	-0.808603
	-1.57498	-2.6362	-1.77034	-2.98141	-1.73487	-2.30118	-1.57168	-1.67706	-1.61509	-1.52027	-1.73705	-1.25348	-1.68829	-0.947916	-1.77044	-0.810554
	-1.57936	-2.65271	-1.77462	-2.99589	-1.73914	-2.31001	-1.57595	-1.68417	-1.61946	-1.5247	-1.74133	-1.25687	-1.69256	-0.950138	-1.77493	-0.812153
	-1.58374	-2.66913	-1.79926	-3.01025	-1.74364	-2.31856	-1.58034	-1.69113	-1.62373	-1.52995	-1.7456	-1.26007	-1.69694	-0.952643	-1.77921	-0.814517
	-1.60796	-2.68551	-1.80331	-3.02464	-1.74802	-2.32703	-1.58472	-1.69713	-1.62822	-1.53517	-1.74996	-1.26338	-1.70133	-0.954895	-1.78348	-0.816575
	-1.61005	-2.70178	-1.80934	-3.03871	-1.75238	-2.33569	-1.589	-1.70454	-1.6325	-1.54008	-1.75432	-1.26652	-1.7057	-0.957649	-1.78786	-0.818073
	-1.6141	-2.7179	-1.81372	-3.05072	-1.75674	-2.34442	-1.59327	-1.71078	-1.63677	-1.54513	-1.7587	-1.26975	-1.71008	-0.959982	-1.79225	-0.820529
	-1.61837	-2.73388	-1.8181	-3.06305	-1.76101	-2.35248	-1.59765	-1.71794	-1.64105	-1.55019	-1.76309	-1.27306	-1.71447	-0.962386	-1.79661	-0.821777
	-1.62286	-2.7496	-1.82249	-3.07552	-1.76551	-2.36118	-1.60204	-1.72469	-1.64543	-1.55567	-1.76747	-1.27622	-1.71874	-0.964935	-1.80099	-0.824317
	-1.62702	-2.76494	-1.82687	-3.08992	-1.76989	-2.36989	-1.60643	-1.73111	-1.64982	-1.55976	-1.77163	-1.27933	-1.72301	-0.967319	-1.80538	-0.826721
	-1.63141	-2.77983	-1.83125	-3.1037	-1.77427	-2.37869	-1.61092	-1.73836	-1.6542	-1.56519	-1.77602	-1.28258	-1.7274	-0.969778	-1.80965	-0.828151
	-1.63579	-2.79472	-1.83553	-3.11765	-1.77866	-2.38724	-1.6152	-1.74475	-1.65858	-1.57047	-1.78051	-1.28583	-1.73178	-0.972285	-1.81393	-0.829523
	-1.64017	-2.80955	-1.8398	-3.13163	-1.78304	-2.39523	-1.61957	-1.75189	-1.66297	-1.57515	-1.78489	-1.28902	-1.73617	-0.974418	-1.81831	-0.832145
	-1.64456	-2.82423	-1.84419	-3.14599	-1.78743	-2.40361	-1.62394	-1.75845	-1.66737	-1.58026	-1.78917	-1.29214	-1.74055	-0.977268	-1.82269	-0.83446
	-1.64883	-2.83862	-1.84857	-3.15864	-1.79181	-2.41159	-1.62822	-1.76521	-1.67153	-1.585	-1.79354	-1.29539	-1.74493	-0.979419	-1.82707	-0.836374
	-1.6531	-2.85258	-1.85295	-3.17013	-1.79618	-2.42037	-1.6326	-1.77163	-1.67592	-1.59022	-1.79781	-1.29873	-1.7494	-0.981994	-1.83134	-0.837633
	-1.65749	-2.86669	-1.85734	-3.18207	-1.80067	-2.42878	-1.63687	-1.77848	-1.6803	-1.59515	-1.80219	-1.30195	-1.75376	-0.984537	-1.83562	-0.839658
	-1.66188	-2.88096	-1.86161	-3.19363	-1.80494	-2.43728	-1.64126	-1.78506	-1.68468	-1.60025	-1.80658	-1.30505	-1.75792	-0.986719	-1.84001	-0.842287
	-1.66627	-2.89529	-1.86599	-3.20513	-1.80932	-2.44543	-1.64564	-1.79169	-1.68896	-1.60505	-1.81085	-1.30807	-1.7622	-0.989367	-1.84439	-0.844326
	-1.67066	-2.90975	-1.89052	-3.21675	-1.81371	-2.4539	-1.65024	-1.79815	-1.69345	-1.60981	-1.81523	-1.31148	-1.76669	-0.991732	-1.84878	-0.845988
	-1.67504	-2.92428	-1.89467	-3.22813	-1.81809	-2.46225	-1.6543	-1.80498	-1.69761	-1.61509	-1.81961	-1.31445	-1.77096	-0.994081	-1.85316	-0.847803
	-1.69926	-2.93858	-1.90081	-3.23869	-1.82247	-2.47029	-1.65858	-1.81163	-1.702	-1.62008	-1.82399	-1.31794	-1.77535	-0.996566	-1.85754	-0.849405
	-1.70135	-2.95271	-1.90508	-3.25	-1.82686	-2.47868	-1.66297	-1.81851	-1.70637	-1.62481	-1.82827	-1.32116	-1.77962	-0.998928	-1.86181	-0.851304
	-1.7054	-2.96731	-1.90946	-3.26197	-1.83124	-2.48654	-1.66747	-1.82479	-1.71075	-1.62965	-1.83254	-1.32429	-1.78389	-1.00133	-1.86619	-0.853796
	-1.70967	-2.98227	-1.91384	-3.27307	-1.83562	-2.49492	-1.67163	-1.83184	-1.71514	-1.63465	-1.83704	-1.32747	-1.78849	-1.00394	-1.87047	-0.856178
	-1.71405	-2.99747	-1.91822	-3.28387	-1.84001	-2.50288	-1.67601	-1.83808	-1.71952	-1.63954	-1.84132	-1.33047	-1.79265	-1.00655	-1.87485	-0.857394
	-1.71843	-3.01277	-1.9225	-3.29521	-1.8444	-2.5109	-1.68029	-1.84465	-1.72379	-1.64456	-1.8457	-1.3336	-1.79713	-1.00926	-1.87923	-0.85929
	-1.72292	-3.02815	-1.92676	-3.30672	-1.84889	-2.519	-1.68467	-1.85135	-1.72807	-1.6494	-1.84986	-1.33698	-1.80119	-1.01106	-1.8836	-0.861474
	-1.7273	-3.04348	-1.93114	-3.31807	-1.85327	-2.52717	-1.68906	-1.85792	-1.73267	-1.65442	-1.85435	-1.34023	-1.80558	-1.01377	-1.88787	-0.864111
	-1.73158	-3.05863	-1.93552	-3.32896	-1.85754	-2.53445	-1.69344	-1.86462	-1.73695	-1.65923	-1.85874	-1.34316	-1.80996	-1.01596	-1.89225	-0.865975
	-1.73585	-3.07356	-1.93979	-3.33749	-1.86192	-2.54297	-1.69783	-1.87118	-1.74122	-1.66407	-1.86312	-1.34652	-1.81434	-1.01842	-1.89652	-0.86727
	-1.74013	-3.0881	-1.94406	-3.34619	-1.8663	-2.55021	-1.70232	-1.87777	-1.7456	-1.66921	-1.86739	-1.34975	-1.81872	-1.0208	-1.90091	-0.869106
	-1.74451	-3.10215	-1.94844	-3.355	-1.87068	-2.55851	-1.70648	-1.88387	-1.74996	-1.67389	-1.87177	-1.35292	-1.82311	-1.02323	-1.90529	-0.8711
	-1.76924	-3.11614	-1.95282	-3.36391	-1.87507	-2.56708	-1.71085	-1.89063	-1.75421	-1.67914	-1.87615	-1.35594	-1.82749	-1.02568	-1.90966	-0.874
	-1.77318	-3.12997	-1.9572	-3.37293	-1.87945	-2.57407	-1.71524	-1.89693	-1.7586	-1.68368	-1.88042	-1.35953	-1.83187	-1.02803	-1.91394	-0.875204
	-1.77931	-3.14379	-1.96158	-3.38108	-1.88371	-2.58227	-1.71951	-1.90345	-1.76298	-1.68829	-1.8849	-1.36244	-1.83626	-1.03069	-1.91832	-0.876546
	-1.78369	-3.15738	-1.96585	-3.38994	-1.8882	-2.59012	-1.72389	-1.91025	-1.76725	-1.69332	-1.88917	-1.36556	-1.84065	-1.03308	-1.92259	-0.879178
	-1.78818	-3.17066	-1.97023	-3.39944	-1.89247	-2.59791	-1.72828	-1.91688	-1.77164	-1.69826	-1.89344	-1.36851	-1.84492	-1.03529	-1.92696	-0.881322
	-1.79224	-3.18366	-1.97482	-3.40933	-1.89696	-2.60615	-1.73266	-1.92306	-1.77602	-1.70295	-1.89782	-1.37212	-1.84919	-1.03764	-1.93134	-0.882903
	-1.79672	-3.19634	-1.97887	-3.41935	-1.90134	-2.61401	-1.73683	-1.92954	-1.7804	-1.70804	-1.90221	-1.37481	-1.85357	-1.04025	-1.93572	-0.884508
	-1.80099	-3.20861	-1.98325	-3.42954	-1.92575	-2.65271	-1.74121	-1.93649	-1.78468	-1.71238	-1.90659	-1.37821	-1.85795	-1.04247	-1.9401	-0.887054
	-1.80537	-3.22055	-1.98763	-3.43933	-1.92783	-2.6603	-1.74559	-1.94263	-1.78906	-1.71781	-1.91086	-1.38137	-1.86234	-1.04512	-1.94438	-0.888848
	-1.80976	-3.23204	-1.99201	-3.45109	-1.932	-2.66798	-1.74996	-1.94902	-1.79333	-1.72263	-1.91513	-1.38441	-1.8665	-1.04744	-1.94887	-0.890842
	-1.81403	-3.24281	-1.9964	-3.46186	-1.93638	-2.67606	-1.75431	-1.95511	-1.7977	-1.72714	-1.91951	-1.38779	-1.87088	-1.04996	-1.95314	-0.89298
	-1.81852	-3.25286	-2.00055	-3.47277	-1.94076	-2.68335	-1.7587	-1.96174	-1.80208	-1.73229	-1.92389	-1.39087	-1.87526	-1.05237	-1.95741	-0.894829
	-1.82268	-3.26277	-2.00493	-3.48394	-1.94514	-2.691	-1.76297	-1.96827	-1.80647	-1.73713	-1.92826	-1.39396	-1.87964	-1.05498	-1.96179	-0.897402
	-1.82707	-3.27259	-2.00932	-3.49624	-1.94941	-2.69861	-1.76725	-1.97437	-1.81085	-1.74178	-1.93264	-1.39704	-1.88401	-1.05721	-1.96617	-0.899249
	-1.83145	-3.28239	-2.03375	-3.50817	-1.95379	-2.70614	-1.77163	-1.98116	-1.81501	-1.74652	-1.93691	-1.40042	-1.88828	-1.0594	-1.97054	-0.900779
	-1.83583	-3.29212	-2.03583	-3.5201	-1.95817	-2.71375	-1.77601	-1.98731	-1.81951	-1.75184	-1.9413	-1.40331	-1.89267	-1.06187	-1.97469	-0.902689
	-1.84023	-3.30214	-2.03977	-3.53212	-1.96266	-2.72122	-1.7804	-1.99341	-1.82378	-1.75652	-1.94556	-1.40652	-1.89705	-1.06404	-1.97907	-0.904197
	-1.84461	-3.31255	-2.04415	-3.54382	-1.96693	-2.72857	-1.78478	-1.99992	-1.82816	-1.76078	-1.94995	-1.4098	-1.90132	-1.06702	-1.98345	-0.906492
	-1.84888	-3.32323	-2.04853	-3.55601	-1.97141	-2.73631	-1.78895	-2.0062	-1.83254	-1.76576	-1.95433	-1.41285	-1.9057	-1.06934	-1.98784	-0.908638
	-1.85315	-3.33416	-2.07283	-3.5681	-1.97568	-2.74378	-1.79343	-2.01279	-1.83693	-1.7706	-1.95871	-1.41579	-1.91008	-1.07165	-1.99222	-0.91053
	-1.85765	-3.34531	-2.0748	-3.5802	-1.98017	-2.75127	-1.7977	-2.01901	-1.8411	-1.77503	-1.96309	-1.41938	-1.91446	-1.07409	-1.9966	-0.912312
	-1.86191	-3.35666	-2.07897	-3.59221	-1.98455	-2.75838	-1.80207	-2.02491	-1.84559	-1.78039	-1.96746	-1.42217	-1.91862	-1.07629	-2.00087	-0.914087
	-1.8663	-3.36795	-2.08324	-3.60363	-1.98882	-2.76601	-1.80646	-2.03162	-1.84986	-1.7849	-1.97162	-1.42545	-1.92311	-1.0791	-2.00525	-0.916019
	-1.87057	-3.37932	-2.10764	-3.61514	-1.99331	-2.77339	-1.81084	-2.03781	-1.85425	-1.7898	-1.976	-1.42853	-1.92737	-1.08123	-2.00952	-0.917983
	-1.87496	-3.39115	-2.10972	-3.62651	-1.99769	-2.78085	-1.81522	-2.04392	-1.85863	-1.79449	-2.00031	-1.44374	-1.93175	-1.08359	-2.01391	-0.920575
	-1.87934	-3.4033	-2.11356	-3.63707	-2.00207	-2.78805	-1.81961	-2.05053	-1.8629	-1.79922	-2.00239	-1.44737	-1.93614	-1.08656	-2.01829	-0.922659
	-1.90353	-3.4157	-2.11805	-3.64742	-2.00634	-2.79507	-1.82388	-2.05659	-1.86728	-1.80374	-2.00644	-1.45083	-1.94052	-1.08851	-2.02278	-0.924459
	-1.90561	-3.42828	-2.12243	-3.65747	-2.01084	-2.80271	-1.82815	-2.0631	-1.87155	-1.80871	-2.01083	-1.45336	-1.9449	-1.09084	-2.02694	-0.92611
	-1.90966	-3.44101	-2.1267	-3.66782	-2.04414	-2.85345	-1.83254	-2.06901	-1.87605	-1.81357	-2.01521	-1.45696	-1.94906	-1.09337	-2.03132	-0.928001
	-1.91404	-3.45385	-2.13108	-3.67785	-2.04622	-2.86085	-1.83692	-2.07558	-1.88042	-1.81833	-2.0196	-1.46022	-1.95345	-1.09583	-2.0356	-0.929893
	-1.91842	-3.46718	-2.13546	-3.68658	-2.05027	-2.86817	-1.84131	-2.08158	-1.88479	-1.82254	-2.02387	-1.46298	-1.95782	-1.09803	-2.03998	-0.932199
	-1.92291	-3.4807	-2.13962	-3.69573	-2.05475	-2.87494	-1.84547	-2.08735	-1.88906	-1.82737	-2.02814	-1.46626	-1.9622	-1.10034	-2.04447	-0.93303
	-1.92718	-3.49438	-2.14411	-3.70429	-2.05902	-2.88188	-1.84997	-2.09384	-1.89345	-1.83246	-2.03252	-1.46926	-1.96658	-1.10271	-2.04874	-0.935857
	-1.93144	-3.50801	-2.14837	-3.71245	-2.0634	-2.88899	-1.85424	-2.09974	-1.89761	-1.83693	-2.0369	-1.4723	-1.97095	-1.10544	-2.05312	-0.938355
	-1.95576	-3.52152	-2.15276	-3.72052	-2.06767	-2.89602	-1.85873	-2.10609	-1.9021	-1.84171	-2.04128	-1.4753	-1.97533	-1.10755	-2.05738	-0.941078
	-1.95784	-3.53513	-2.15714	-3.72761	-2.07216	-2.90331	-1.86311	-2.11229	-1.90637	-1.84679	-2.04566	-1.47838	-1.9796	-1.10994	-2.06164	-0.942875
	-1.962	-3.54876	-2.16152	-3.73453	-2.07643	-2.90987	-1.86738	-2.11831	-1.91086	-1.85104	-2.05004	-1.4816	-1.98387	-1.11267	-2.06602	-0.944163
	-1.96616	-3.56227	-2.1658	-3.74107	-2.08081	-2.91686	-1.87177	-2.12448	-1.91513	-1.85577	-2.0542	-1.48454	-1.98826	-1.11476	-2.07041	-0.945571
	-1.97054	-3.57591	-2.17007	-3.74857	-2.0853	-2.92383	-1.87604	-2.13123	-1.9194	-1.86021	-2.05857	-1.48786	-1.99263	-1.11723	-2.07479	-0.947676
	-1.97491	-3.58964	-2.17446	-3.75562	-2.08968	-2.93108	-1.8803	-2.1364	-1.92367	-1.86517	-2.06295	-1.49098	-1.9969	-1.11958	-2.07917	-0.950211
	-1.99923	-3.60371	-2.17883	-3.76277	-2.09406	-2.93755	-1.88467	-2.14268	-1.92815	-1.86995	-2.06733	-1.49408	-2.00117	-1.12179	-2.08355	-0.952651
	-2.00131	-3.61794	-2.18332	-3.76972	-2.09844	-2.94449	-1.88906	-2.14937	-1.93254	-1.87448	-2.07182	-1.49707	-2.00555	-1.12434	-2.08782	-0.954035
	-2.00535	-3.63221	-2.1876	-3.77593	-2.1028	-2.95149	-1.89355	-2.15498	-1.93681	-1.87934	-2.07609	-1.50009	-2.00994	-1.12661	-2.09209	-0.955951
	-2.00973	-3.64636	-2.19199	-3.78304	-2.10708	-2.95782	-1.89771	-2.16123	-1.94119	-1.88387	-2.08036	-1.50312	-2.01432	-1.1293	-2.09648	-0.957788
	-2.01412	-3.66003	-2.19626	-3.78959	-2.11157	-2.96512	-1.9022	-2.16713	-1.94557	-1.88856	-2.08463	-1.50622	-2.01871	-1.13157	-2.10085	-0.959541
	-2.03844	-3.67339	-2.20054	-3.79682	-2.11595	-2.97145	-1.90647	-2.17311	-1.94984	-1.89296	-2.08913	-1.5095	-2.02309	-1.13398	-2.10522	-0.960741
	-2.04052	-3.68698	-2.20492	-3.80325	-2.12033	-2.97879	-1.91074	-2.17939	-1.95433	-1.89744	-2.09362	-1.51237	-2.02747	-1.13636	-2.1096	-0.963708
	-2.04457	-3.70058	-2.2093	-3.81015	-2.1246	-2.98543	-1.91513	-2.18501	-1.9586	-1.90242	-2.09777	-1.51582	-2.03163	-1.13887	-2.11398	-0.965851
	-2.04873	-3.71408	-2.21368	-3.81655	-2.12909	-2.992	-1.91951	-2.19155	-1.96287	-1.90681	-2.10214	-1.51848	-2.03602	-1.14105	-2.11825	-0.96732
	-2.05311	-3.72722	-2.21807	-3.823	-2.13337	-2.99868	-1.92388	-2.19758	-1.96724	-1.91177	-2.10641	-1.5219	-2.04039	-1.14342	-2.12252	-0.969254
	-2.07741	-3.73995	-2.22246	-3.82974	-2.13775	-3.00539	-1.92815	-2.20332	-1.97162	-1.9163	-2.11079	-1.52475	-2.04488	-1.14593	-2.12691	-0.971415
	-2.07949	-3.75225	-2.22673	-3.83602	-2.14212	-3.01187	-1.93253	-2.20963	-1.97589	-1.92047	-2.11506	-1.52784	-2.04927	-1.14813	-2.15121	-0.98096
	-2.08365	-3.76434	-2.2311	-3.84264	-2.14672	-3.01892	-1.9368	-2.21544	-1.98027	-1.92526	-2.11945	-1.53111	-2.05342	-1.15048	-2.15329	-0.98244
	-2.08803	-3.776	-2.23548	-3.84867	-2.15099	-3.02548	-1.94118	-2.22143	-1.98454	-1.93027	-2.12382	-1.53393	-2.05791	-1.15292	-2.15734	-0.985101
	-2.0923	-3.78739	-2.23975	-3.85479	-2.15537	-3.03193	-1.94556	-2.22779	-1.98892	-1.93424	-2.1282	-1.53695	-2.06206	-1.15568	-2.16184	-0.98742
	-2.09657	-3.79827	-2.24425	-3.86053	-2.15975	-3.03858	-1.94995	-2.23332	-1.9933	-1.93877	-2.13258	-1.54009	-2.06644	-1.15736	-2.16611	-0.989091
	-2.12098	-3.80858	-2.24853	-3.86717	-2.16414	-3.04469	-1.95432	-2.23931	-1.99769	-1.94386	-2.15711	-1.55568	-2.07082	-1.15969	-2.17038	-0.991242
	-2.12295	-3.81853	-2.2528	-3.87373	-2.16852	-3.05132	-1.9586	-2.24538	-2.00206	-1.9481	-2.15908	-1.55824	-2.0752	-1.16201	-2.17487	-0.992944
	-2.12712	-3.82824	-2.25707	-3.88	-2.1729	-3.05805	-1.96286	-2.25126	-2.00644	-1.95283	-2.16303	-1.56208	-2.07958	-1.16477	-2.17925	-0.995023
	-2.13139	-3.8377	-2.26146	-3.88608	-2.17729	-3.06468	-1.96724	-2.25685	-2.01061	-1.95722	-2.16719	-1.56448	-2.10388	-1.1769	-2.18353	-0.995874
	-2.13566	-3.84684	-2.26584	-3.89238	-2.18167	-3.07114	-1.97161	-2.26321	-2.015	-1.96177	-2.17168	-1.56789	-2.10596	-1.18004	-2.18792	-0.998764
	-2.14004	-3.85546	-2.27033	-3.89872	-2.18616	-3.0774	-1.97599	-2.26896	-2.0196	-1.9667	-2.17595	-1.57072	-2.1099	-1.18195	-2.1922	-1.00007
	-2.14441	-3.86385	-2.27471	-3.90462	-2.19033	-3.08393	-1.98037	-2.27472	-2.02387	-1.9706	-2.18033	-1.57433	-2.11428	-1.18414	-2.19658	-1.0021
	-2.14879	-3.87193	-2.27886	-3.91084	-2.19494	-3.0903	-1.98464	-2.28059	-2.02814	-1.97482	-2.18472	-1.57679	-2.11856	-1.18667	-2.20096	-1.00415
	-2.15317	-3.87977	-2.28314	-3.91835	-2.19921	-3.09678	-1.98891	-2.28621	-2.03252	-1.98069	-2.18911	-1.5798	-2.12294	-1.18906	-2.20535	-1.00593
	-2.15756	-3.88735	-2.28752	-3.92625	-2.20359	-3.1031	-1.9933	-2.292	-2.03668	-1.98435	-2.1935	-1.58279	-2.12732	-1.19133	-2.20962	-1.00787
	-2.16172	-3.89455	-2.2919	-3.93258	-2.20797	-3.10932	-1.99768	-2.29785	-2.04106	-1.98921	-2.19766	-1.5859	-2.13171	-1.19341	-2.21389	-1.01064
	-2.1661	-3.90142	-2.29629	-3.93988	-2.21225	-3.11587	-2.00206	-2.30394	-2.04544	-1.99337	-2.20205	-1.58902	-2.13608	-1.19571	-2.21827	-1.01181
	-2.17048	-3.90834	-2.30067	-3.94786	-2.21663	-3.12241	-2.00644	-2.30941	-2.04982	-1.99814	-2.20643	-1.59209	-2.14047	-1.19829	-2.22266	-1.01406
	-2.17487	-3.91528	-2.30506	-3.95626	-2.22101	-3.12839	-2.03076	-2.33866	-2.0542	-2.00266	-2.21081	-1.59487	-2.14484	-1.20089	-2.22704	-1.01541
	-2.17925	-3.92226	-2.30944	-3.96372	-2.2254	-3.13478	-2.04346	-2.3563	-2.0785	-2.02485	-2.21519	-1.59842	-2.149	-1.20338	-2.23131	-1.01729
	-2.18363	-3.92923	-2.3136	-3.97221	-2.22977	-3.14114	-2.04566	-2.36217	-2.08058	-2.02967	-2.21958	-1.60138	-2.15338	-1.20555	-2.23557	-1.019
	-2.18791	-3.93616	-2.31809	-3.98114	-2.23437	-3.14706	-2.04982	-2.36743	-2.08463	-2.03405	-2.22374	-1.60439	-2.15776	-1.20812	-2.24006	-1.02082
	-2.19219	-3.94304	-2.32235	-3.98971	-2.23875	-3.15329	-2.05419	-2.37398	-2.08891	-2.03864	-2.22813	-1.6071	-2.16225	-1.21027	-2.24433	-1.02267
	-2.19657	-3.94974	-2.34668	-3.99931	-2.24303	-3.1595	-2.05856	-2.37923	-2.09318	-2.04329	-2.2326	-1.61008	-2.16652	-1.2124	-2.24861	-1.02509
	-2.20096	-3.9563	-2.34877	-4.00948	-2.2473	-3.16623	-2.06294	-2.38513	-2.09756	-2.04718	-2.23687	-1.61352	-2.17091	-1.21491	-2.2531	-1.02717
	-2.20534	-3.96275	-2.35283	-4.01976	-2.25179	-3.17194	-2.06732	-2.39022	-2.10192	-2.05167	-2.24126	-1.61639	-2.17518	-1.21732	-2.25727	-1.0299
	-2.20961	-3.96941	-2.35721	-4.03052	-2.25606	-3.17826	-2.0717	-2.39615	-2.1063	-2.05662	-2.24564	-1.61982	-2.17945	-1.21978	-2.26176	-1.03107
	-2.214	-3.97626	-2.38155	-4.04073	-2.26045	-3.18439	-2.07598	-2.40182	-2.11068	-2.06044	-2.24981	-1.62222	-2.18384	-1.22222	-2.26604	-1.0327
	-2.21838	-3.98326	-2.38364	-4.05136	-2.26494	-3.19003	-2.08035	-2.40739	-2.11507	-2.06519	-2.25419	-1.62535	-2.18822	-1.22484	-2.27042	-1.03476
	-2.22265	-3.99041	-2.38769	-4.06202	-2.26933	-3.19646	-2.08474	-2.41297	-2.11945	-2.06915	-2.25857	-1.62836	-2.19261	-1.22695	-2.29474	-1.04539
	-2.22704	-3.99805	-2.40303	-4.07286	-2.27359	-3.20218	-2.08901	-2.41903	-2.12361	-2.07381	-2.26296	-1.63138	-2.19689	-1.22906	-2.29682	-1.04656
	-2.23141	-4.00608	-2.41617	-4.08385	-2.27808	-3.20871	-2.09339	-2.42433	-2.12799	-2.07853	-2.26734	-1.63452	-2.20116	-1.23192	-2.30088	-1.04874
	-2.23578	-4.0144	-2.41837	-4.09447	-2.28246	-3.21455	-2.09777	-2.43004	-2.13248	-2.08281	-2.27172	-1.63757	-2.20555	-1.23397	-2.30526	-1.05034
	-2.24006	-4.02295	-2.43338	-4.10669	-2.28685	-3.22111	-2.10202	-2.43551	-2.15668	-2.1046	-2.27599	-1.64042	-2.20993	-1.23641	-2.30965	-1.05223
	-2.24445	-4.03183	-2.43568	-4.11692	-2.29123	-3.22643	-2.1063	-2.44132	-2.15876	-2.10881	-2.28026	-1.64358	-2.21431	-1.23894	-2.31381	-1.05341
	-2.24872	-4.04102	-2.45079	-4.1274	-2.29562	-3.23254	-2.11068	-2.44661	-2.16281	-2.11351	-2.28475	-1.6463	-2.21869	-1.24063	-2.31841	-1.05708
	-2.27305	-4.05051	-2.45298	-4.13853	-2.29989	-3.23847	-2.11506	-2.4524	-2.16719	-2.11816	-2.28925	-1.64968	-2.22308	-1.24285	-2.32267	-1.05799
	-2.27513	-4.06029	-2.45715	-4.14922	-2.30428	-3.24474	-2.11944	-2.45718	-2.17157	-2.12216	-2.29363	-1.65258	-2.22747	-1.2447	-2.32706	-1.05991
	-2.27928	-4.07012	-2.4725	-4.15835	-2.30877	-3.25061	-2.12382	-2.4634	-2.17574	-2.12674	-2.29802	-1.6557	-2.23162	-1.24706	-2.33144	-1.06167
	-2.28355	-4.08001	-2.48565	-4.16721	-2.31316	-3.25636	-2.1282	-2.46895	-2.18012	-2.13153	-2.30218	-1.65831	-2.23599	-1.25004	-2.33572	-1.06357
	-2.30789	-4.08981	-2.48784	-4.1762	-2.31753	-3.26223	-2.13247	-2.4744	-2.1845	-2.13511	-2.30635	-1.66128	-2.24038	-1.25277	-2.33999	-1.06572
	-2.31008	-4.09956	-2.50294	-4.18523	-2.3219	-3.26783	-2.13685	-2.47915	-2.1889	-2.13976	-2.31084	-1.66445	-2.24477	-1.25508	-2.34426	-1.06694
	-2.31403	-4.10946	-2.50514	-4.19309	-2.32629	-3.27396	-2.14124	-2.48542	-2.19328	-2.1437	-2.31522	-1.66764	-2.24915	-1.25723	-2.34864	-1.06943
	-2.3184	-4.11952	-2.52048	-4.20165	-2.33056	-3.27967	-2.14549	-2.4909	-2.19767	-2.14799	-2.31949	-1.67045	-2.25342	-1.25989	-2.35303	-1.07076
	-2.34272	-4.12948	-2.52267	-4.20919	-2.33505	-3.28558	-2.14999	-2.49559	-2.20183	-2.15286	-2.32397	-1.67323	-2.25769	-1.26237	-2.35742	-1.07378
	-2.34481	-4.13924	-2.52684	-4.21649	-2.33944	-3.29145	-2.15437	-2.50146	-2.20621	-2.15689	-2.32825	-1.67626	-2.26218	-1.26455	-2.36181	-1.07629
	-2.34886	-4.14881	-2.53122	-4.22349	-2.34371	-3.29695	-2.15853	-2.50695	-2.2106	-2.16084	-2.33263	-1.67928	-2.28639	-1.27671	-2.3662	-1.07846
	-2.35325	-4.15807	-2.53572	-4.23011	-2.3481	-3.30304	-2.16281	-2.51267	-2.21498	-2.16586	-2.3368	-1.68236	-2.28858	-1.27907	-2.37047	-1.0799
	-2.35752	-4.16746	-2.53978	-4.23717	-2.35248	-3.30832	-2.1673	-2.51781	-2.21936	-2.1703	-2.34118	-1.6851	-2.29253	-1.2813	-2.37485	-1.08144
	-2.3618	-4.17694	-2.54416	-4.24408	-2.35698	-3.31455	-2.17157	-2.52346	-2.22375	-2.17345	-2.36553	-1.70014	-2.29691	-1.284	-2.37913	-1.0839
	-2.36619	-4.18641	-2.54854	-4.25059	-2.36137	-3.31969	-2.17595	-2.52877	-2.22813	-2.17746	-2.36761	-1.70306	-2.3013	-1.28602	-2.38351	-1.08632
	-2.37057	-4.1957	-2.55293	-4.25658	-2.36576	-3.3258	-2.18034	-2.53362	-2.23262	-2.18256	-2.37167	-1.7062	-2.30568	-1.28824	-2.3879	-1.08772
[truncated: 4,168 more rows]

## Sheet: 2d
1-Dy Experimental	1-Dy Experimental	1-Dy Experimental		1-Dy Calculated	1-Dy Calculated		[Dy(Cpttt)2]+ Experimental	[Dy(Cpttt)2]+ Experimental	[Dy(Cpttt)2]+ Experimental		[Dy(Cpttt)2]+ Calculated	[Dy(Cpttt)2]+ Calculated
Temperature	Coercive Field	Error		Temperature	Coercive Field		Temperature	Coercive Field	Error		Temperature	Coercive Field
(K)	(Oe)	(Oe)		(K)	(Oe)		(K)	(Oe)	(Oe)		(K)	(Oe)
2	9533.66	8.31107		2	9091.85		2	26747.3	412.542		2	14613.6
5	9360.74	7.44964		3	8726.26		5	25803.8	237.215		3	14240.4
10	7637.93	0.712894		4	8361.23		10	23104	4.49552		4	13747.6
15	4764.67	11.1779		5	7997.5		15	20601.1	7.5149		5	13154.7
20	2823.59	0.560041		6	7644.08		20	18404.7	142.172		6	12490.6
30	998.45	7.35843		7	7306.34		25	14527.2	23.9329		7	11791.7
40	395.055	0.900241		8	6978.21		30	9903.91	0.17238		8	11076.9
50	191.915	0.295712		9	6651.16		35	7096.62	70.6977		9	10359.9
60	104.315	1.48165		10	6318.81		40	5012.7	0.0309583		10	9648.95
62	93.5305	1.42551		11	5974.95		45	3532.12	1.31424		11	8951.18
64	83.6622	1.11364		12	5614.06		50	2421.24	17.6112		12	8272.31
66	75.5329	1.92908		13	5232.03		52	2021.14	7.2655		13	7617.12
68	67.3126	0.818777		14	4827.09		54	1607.65	11.0748		14	6990.3
70	62.5551	1.91953		15	4400.51		56	1103.93	1.20143		15	6395.79
72	55.29	0.916792		16	3958.11		58	790.373	25.9253		16	5836.53
74	50.401	1.59051		17	3510.67		60	511.027	0.289884		17	5314.33
76	45.5125	1.18775		18	3072.56		62	272.279	0.556034		18	4830.01
78	40.6378	1.38471		19	2659.32		64	128.208	0.379407		19	4383.31
80	37.3566	1.74276		20	2283.47		66	38.6149	4.70617		20	3973.5
82	33.0637	1.60391		21	1952.07						21	3599.37
84	28.3432	1.80321		22	1666.46						22	3259.32
86	26.2551	1.67951		23	1424.2						23	2951.5
88	22.5402	0.819544		24	1220.55						24	2673.81
90	20.4616	1.59477		25	1050.06						25	2424.27
92	16.1496	1.94068		26	907.52						26	2200.74
94	14.9478	1.34006		27	788.149						27	2000.96
96	13.2537	1.45547		28	687.865						28	1822.88
98	9.5911	1.42035		29	603.281						29	1664.12
100	8.00968	1.61613		30	531.624						30	1522.63
102	6.29409	2.0808		31	470.623						31	1396.46
104	4.93757	2.03881		32	418.443						32	1283.84
106	3.94411	1.55206		33	373.588						33	1183.18
108	3.72144	2.8711		34	334.847						34	1093.03
110	3.27954	2.3855		35	301.23						35	1012.13
112	2.727	2.31734		36	271.929						36	939.341
114	2.71051	2.34471		37	246.28						37	873.684
116	2.71564	2.48671		38	223.738						38	814.292
118	3.0548	2.568		39	203.848						39	760.397
120	2.47354	2.41567		40	186.234						40	711.32
				41	170.579						41	666.457
				42	156.62						42	625.257
				43	144.134						43	587.221
				44	132.93						44	551.864
				45	122.848						45	518.736
				46	113.75						46	487.356
				47	105.519						47	457.264
				48	98.0527						48	427.921
				49	91.2635						49	398.811
				50	85.0754						50	369.32
				51	79.4219						51	338.935
				52	74.2452						52	307.153
				53	69.4946						53	273.787
				54	65.1253						54	238.995
				55	61.0979						55	203.457
				56	57.3771						56	168.427
				57	53.9319						57	135.333
				58	50.7341						58	105.656
				59	47.7588						59	80.3239
				60	44.9831						60	59.7173
				61	42.3866						61	43.6235
				62	39.9506						62	31.461
				63	37.6584						63	22.5024
				64	35.4946						64	16.0197
				65	33.4459						65	11.3874
				66	31.4999						66	8.10088
				67	29.646						67	5.77888
				68	27.8745						68	4.14006
				69	26.1774						69	2.98303
				70	24.5473						70	2.16488
				71	22.9785						71	1.57188
				72	21.4663						72	1.14423
				73	20.0072						73	0.836758
				74	18.5986						74	0.614555
				75	17.2391						75	0.453173
				76	15.9276						76	0.335387
				77	14.6638						77	0.248994
				78	13.4479						78	0.185305
				79	12.2804						79	0.138108
				80	11.1622						80	0.102954
				81	10.0942						81	0.0766442
				82	9.078						82	0.0568687
				83	8.11523						83	0.0419524
				84	7.20801						84	0.030675
				85	6.35848						85	0.0221442
				86	5.56919						86	0.0157046
				87	4.84221						87	0.0108729
				88	4.1795						88	0.00728984
				89	3.58189						89	0.00468505
				90	3.04941						90	0.00284937
				91	2.58062						91	0.00161392
				92	2.17315						92	0.000834991
				93	1.81558						93	0.000385613
				94	1.50444						94	0.000154809
				95	1.24159						95	5.24471e-05
				96	1.0212						96	1.45115e-05
				97	0.837617						97	3.16312e-06
				98	0.685462						98	5.2185e-07
				99	0.559906						99	6.22977e-08
				100	0.456662						100	5.11324e-09
				101	0.372032						101	2.67685e-10
				102	0.302834						102	3.6923e-12
				103	0.24637						103	-1.87615e-12
				104	0.200349						104	1.46309e-12
				105	0.16286						105	2.80409e-12
				106	0.132316						106	3.22458e-12
				107	0.107417						107	4.19246e-12
				108	0.0871016						108	5.17e-12
				109	0.0705119						109	-2.89583e-12
				110	0.0569523						110	5.14319e-12
				111	0.0458609						111	2.48114e-12
				112	0.0367826						112	5.19877e-12
				113	0.0293508						113	-5.22292e-13
				114	0.0232704						114	8.79154e-12
				115	0.0183026						115	1.06912e-12
				116	0.014253						116	3.70844e-12
				117	0.0109642						117	6.8183e-14
				118	0.00830917						118	-1.89838e-12
				119	0.00618409						119	-1.99414e-12
				120	0.004503						120	1.29791e-12

## Sheet: 3a
	1-Dy	[Dy(Cpttt)2]+	[Dy(C5iPr5)(C5Me5)]+	[(C5iPr5)DyI3Dy(C5iPr5)]
Temperature	Rate	Rate	Rate	Rate
(K)	(s^-1)	(s^-1)	(s^-1)	(s^-1)
1	0.0148	0.000871	4e-05	0
1.0587	0.0148	0.000871	4e-05	0
1.12084	0.0148	0.000871	4e-05	0
1.18663	0.0148	0.000871	4.01e-05	0
1.25628	0.0148	0.000871	4.01e-05	0
1.33001	0.0148	0.000871	4.01e-05	0
1.40808	0.0148	0.000871	4.01e-05	0
1.49073	0.0148	0.000871	4.01e-05	0
1.57823	0.0148	0.000871	4.01e-05	0
1.67086	0.0148	0.000871	4.01e-05	0
1.76894	0.0148	0.000871	4.02e-05	0
1.87277	0.0148	0.000871	4.02e-05	0
1.98269	0.0148	0.000871	4.02e-05	0
2.09906	0.0148	0.000871	4.03e-05	0
2.22227	0.0148	0.000871	4.03e-05	0
2.35271	0.0148	0.000871	4.04e-05	0
2.4908	0.0148	0.000871	4.05e-05	0
2.637	0.0148	0.000871	4.06e-05	0
2.79178	0.0149	0.000871	4.07e-05	0
2.95565	0.0149	0.000871	4.08e-05	0
3.12913	0.0149	0.000871	4.09e-05	0
3.3128	0.0149	0.000871	4.11e-05	3.68e-296
3.50725	0.0149	0.000872	4.13e-05	4.19e-279
3.71311	0.015	0.000872	4.16e-05	5.4e-263
3.93105	0.015	0.000872	4.19e-05	8.9e-248
4.16179	0.015	0.000872	4.22e-05	2.1e-233
4.40607	0.0151	0.000872	4.27e-05	7.92e-220
4.66469	0.0151	0.000873	4.31e-05	5.28e-207
4.93849	0.0152	0.000873	4.37e-05	6.84e-195
5.22836	0.0153	0.000873	4.44e-05	1.89e-183
5.53524	0.0153	0.000874	4.53e-05	1.21e-172
5.86013	0.0154	0.000875	4.62e-05	1.95e-162
6.2041	0.0156	0.000875	4.74e-05	8.57e-153
6.56826	0.0157	0.000876	4.88e-05	1.1e-143
6.95378	0.0159	0.000878	5.04e-05	4.39e-135
7.36194	0.0161	0.000879	5.24e-05	5.86e-127
7.79406	0.0163	0.000881	5.47e-05	2.77e-119
8.25154	0.0166	0.000883	5.74e-05	4.92e-112
8.73587	0.0169	0.000886	6.07e-05	3.46e-105
9.24863	0.0173	0.000889	6.45e-05	1.02e-98
9.79148	0.0178	0.000894	6.91e-05	1.31e-92
10.3662	0.0184	0.000899	7.45e-05	7.71e-87
10.9747	0.0191	0.000905	8.1e-05	2.18e-81
11.6188	0.0199	0.000913	8.86e-05	3.06e-76
12.3008	0.0208	0.000923	9.77e-05	2.24e-71
13.0228	0.022	0.000935	0.000108	8.76e-67
13.7872	0.0233	0.000949	0.000121	1.91e-62
14.5964	0.0249	0.000967	0.000136	2.4e-58
15.4532	0.0268	0.000989	0.000154	1.78e-54
16.3602	0.029	0.00102	0.000176	8.07e-51
17.3205	0.0317	0.00105	0.000201	2.29e-47
18.3372	0.0349	0.00109	0.000231	4.19e-44
19.4135	0.0386	0.00114	0.000267	5.06e-41
20.553	0.0431	0.0012	0.000309	4.12e-38
21.7593	0.0484	0.00128	0.000359	2.31e-35
23.0365	0.0547	0.00137	0.000419	9.13e-33
24.3887	0.0622	0.00148	0.00049	2.59e-30
25.8202	0.071	0.00162	0.000574	5.37e-28
27.3357	0.0816	0.0018	0.000673	8.28e-26
28.9402	0.0941	0.00201	0.000791	9.66e-24
30.6389	0.109	0.00227	0.000932	8.66e-22
32.4372	0.127	0.00259	0.0011	6.05e-20
34.3412	0.147	0.00298	0.0013	3.34e-18
36.3569	0.172	0.00346	0.00153	1.47e-16
38.4909	0.202	0.00406	0.00181	5.28e-15
40.7501	0.237	0.00478	0.00214	1.55e-13
43.142	0.278	0.00568	0.00253	3.78e-12
45.6742	0.328	0.00678	0.00299	7.71e-11
48.3551	0.386	0.00813	0.00355	1.33e-09
51.1934	0.456	0.00983	0.0042	1.96e-08
54.1982	0.539	0.0121	0.00498	2.49e-07
57.3794	0.637	0.0162	0.0059	2.75e-06
60.7473	0.753	0.028	0.00702	2.65e-05
64.313	0.892	0.0752	0.00854	0.000226
68.0879	1.06	0.278	0.0115	0.00171
72.0843	1.25	1.11	0.0221	0.0115
76.3154	1.48	4.31	0.0713	0.0701
80.7948	1.76	15.7	0.304	0.386
85.5371	2.1	53.4	1.34	1.93
90.5578	2.54	170	5.57	8.83
95.8732	3.28	507	21.6	37.2
101.501	5.08	1430	77.7	144
107.458	10.9	3780	261	520
113.766	31.7	9510	818	1750
120.443	103	22700	2410	5480
127.513	337	51700	6690	16100
134.997	1050	112000	17500	44700
142.921	3120	234000	43600	117000
151.31	8700	469000	103000	291000
160.191	23000	902000	232000	689000
169.593	57500	1670000	500000	1550000
179.548	137000	3000000	1030000	3340000
190.087	310000	5210000	2050000	6900000
201.244	672000	8780000	3910000	13700000
213.056	1400000	14400000	7200000	26000000
225.562	2780000	22900000	12800000	48100000
238.801	5340000	35500000	22100000	85600000
252.818	9880000	53700000	37000000	148000000
267.657	17700000	80000000	60200000	250000000
283.368	30600000	120000000	95200000	400000000
300	51400000	160000000	150000000	640000000

## Sheet: 3b
Experimental rates					Calculated rates
T	Rate	Error bar (+)	Error bar (-)		T	Orbach rate	Raman rate	Total rate
(K)	(s^-1)	(s^-1)	(s^-1)		(K)	(s^-1)	(s^-1)	(s^-1)
2	0.0127751	0.0754062	0.0109244		2	4.736e-07	9.743e-11	4.737e-07
4	0.014336	0.107677	0.0126516		4	1.162e-05	1.949e-10	1.162e-05
5.50003	0.0157715	0.121864	0.0139643		6	6.381e-05	2.923e-10	6.381e-05
7.50005	0.0170675	0.133027	0.0151267		8	0.0002075	3.897e-10	0.0002075
10	0.0201706	0.149431	0.0177717		10	0.000514	4.872e-10	0.000514
14	0.0258626	0.175188	0.0225357		12	0.001075	5.846e-10	0.001075
20	0.0405538	0.275667	0.035353		14	0.002006	6.82e-10	0.002006
24	0.0543958	0.380571	0.0475932		16	0.003442	7.795e-10	0.003442
51.9999	0.479129	1.63237	0.370408		18	0.005534	8.769e-10	0.005534
54.9999	0.568464	1.90283	0.437702		20	0.008441	9.744e-10	0.008441
57.9999	0.666591	2.12108	0.507195		22	0.01232	1.073e-09	0.01232
60.9998	0.726835	2.31761	0.553309		24	0.01734	1.189e-09	0.01734
63.9999	0.863095	2.58334	0.646949		26	0.02365	1.486e-09	0.02365
66.9998	0.894995	2.92961	0.685558		28	0.0314	3.101e-09	0.0314
69.9998	1.03844	3.28096	0.788788		30	0.04074	1.192e-08	0.04074
72.9998	1.21228	3.54226	0.90318		32	0.0518	5.183e-08	0.0518
75.9998	1.36241	4.14982	1.02568		34	0.06474	2.026e-07	0.06474
78.9998	1.47279	4.60847	1.1161		36	0.0797	6.904e-07	0.0797
81.9998	1.65351	5.14048	1.25108		38	0.09682	2.075e-06	0.09682
84.9998	1.90551	6.38204	1.46738		40	0.1162	5.592e-06	0.1162
87.9998	2.19657	7.38121	1.69281		42	0.1381	1.372e-05	0.1381
90.9998	2.46652	8.48754	1.91114		44	0.1626	3.103e-05	0.1626
93.9998	3.03934	10.8267	2.37314		46	0.1898	6.539e-05	0.1898
96.9997	3.65315	13.2863	2.86531		48	0.2199	0.0001296	0.22
99.9998	4.80501	17.8509	3.78593		50	0.253	0.0002433	0.2532
103	6.46925	24.8419	5.13263		52	0.2892	0.0004359	0.2896
106	9.34443	34.5265	7.35409		54	0.3287	0.0007494	0.3295
109	14.5798	48.1315	11.1901		56	0.3717	0.001243	0.3729
112	23.2809	77.7998	17.9189		58	0.4182	0.001999	0.4202
115	38.1488	110.399	28.3517		60	0.4683	0.003131	0.4714
118	64.293	186.91	47.8378		62	0.5221	0.0048	0.5269
121	107.538	295.957	78.8776		64	0.5798	0.007236	0.587
124	177.491	439.56	126.437		66	0.6414	0.01078	0.6522
127	288.937	782.979	211.053		68	0.707	0.01594	0.7229
130	470.726	1107.66	330.34		70	0.7767	0.02354	0.8002
133	770.377	1713.46	531.44		72	0.8504	0.03492	0.8854
136	1225.22	2452.71	817.067		74	0.9284	0.05233	0.9808
139	1891.16	3504.78	1228.35		76	1.011	0.0796	1.09
142	2796.88	4314.25	1696.84		78	1.097	0.1233	1.22
145	4187.59	6114.96	2485.5		80	1.188	0.1949	1.383
148	6251.76	8022.08	3513.57		82	1.283	0.3136	1.597
150.999	8221.19	6389.67	3595.32		84	1.383	0.5121	1.895
					86	1.487	0.8451	2.332
					88	1.595	1.402	2.997
					90	1.707	2.326	4.033
					92	1.825	3.846	5.67
					94	1.946	6.316	8.262
					96	2.072	10.28	12.35
					98	2.202	16.55	18.75
					100	2.337	26.33	28.67
					102	2.476	41.38	43.86
					104	2.62	64.21	66.83
					106	2.768	98.36	101.1
					108	2.92	148.8	151.7
					110	3.077	222.2	225.3
					112	3.237	327.9	331.2
					114	3.403	478.2	481.6
					116	3.572	689.4	692.9
					118	3.746	982.8	986.6
					120	3.924	1386	1390
					122	4.106	1935	1939
					124	4.293	2675	2679
					126	4.484	3662	3666
					128	4.679	4968	4972
					130	4.878	6680	6685
					132	5.081	8906	8911
					134	5.288	11780	11780
					136	5.5	15460	15460
					138	5.715	20130	20130
					140	5.935	26030	26030
					142	6.159	33420	33430
					144	6.387	42630	42630
					146	6.618	54020	54030
					148	6.854	68040	68050
					150	7.094	85190	85200
					152	7.338	106100	106100
					154	7.586	131300	131300
					156	7.837	161700	161700
					158	8.093	198100	198100
					160	8.353	241500	241500
					162	8.616	293000	293000
					164	8.883	353900	353900
					166	9.155	425500	425500
					168	9.43	509400	509500
					170	9.709	607400	607400
					172	9.992	721300	721300
					174	10.28	853200	853200
					176	10.57	1005000	1005000
					178	10.86	1181000	1181000
					180	11.16	1381000	1381000
					182	11.46	1611000	1611000
					184	11.77	1872000	1872000
					186	12.08	2169000	2169000
					188	12.39	2505000	2506000
					190	12.71	2885000	2885000
					192	13.03	3313000	3313000
					194	13.35	3793000	3793000
					196	13.68	4331000	4331000
					198	14.01	4933000	4933000
					200	14.35	5603000	5603000

## Sheet: ED1a-d
1-Y_1H			1-Y_13CDEPTQ			1-Y_19F			1-Y_29SiDEPT90
Current Data Parameters			Current Data Parameters			Current Data Parameters			Current Data Parameters
NAME	20240131-1036-B400_B.11-36		NAME	20240314-1043-B400_B.11-42		NAME	20240131-1036-B400_B.11-36		NAME	20240131-1036-B400_B.11-36
EXPNO	10		EXPNO	11		EXPNO	12		EXPNO	11
PROCNO	1		PROCNO	1		PROCNO	1		PROCNO	1
F2 - Acquisition			F2 - Acquisition			F2 - Acquisition			F2 - Acquisition
Date_	20240131		Date_	20240316		Date_	20240131		Date_	20240131
Time	12.14 h		Time	9.16 h		Time	12.21 h		Time	12.19 h
INSTRUM	spect		INSTRUM	spect		INSTRUM	spect		INSTRUM	spect
PROBHD	Z130030_0009		PROBHD	Z130030_0009		PROBHD	Z130030_0009		PROBHD	Z130030_0009
PULPROG	zg30		PULPROG	deptqgpsp.2acqt0		PULPROG	zgbs		PULPROG	dept90
TD	65536		TD	65536		TD	262144		TD	65536
SOLVENT	C6D6		SOLVENT	C6D6		SOLVENT	C6D6		SOLVENT	C6D6
NS	4		NS	512		NS	16		NS	32
DS	2		DS	4		DS	4		DS	4
SWH	8223.685 Hz		SWH	32051.281 Hz		SWH	89285.711 Hz		SWH	32051.281 Hz
FIDRES	0.250967 Hz		FIDRES	0.978127 Hz		FIDRES	0.681196 Hz		FIDRES	0.978127 Hz
AQ	3.9845889 sec		AQ	1.0223616 sec		AQ	1.4680064 sec		AQ	1.0223616 sec
RG	4		RG	64		RG	11.3		RG	11.3
DW	60.8 usec		DW	15.6 usec		DW	5.6 usec		DW	15.6 usec
DE	10 usec		DE	40 usec		DE	18.83 usec		DE	18 usec
TE	298 K		TE	298 K		TE	298 K		TE	298 K
D1	1 sec		CNST2	145		D1	1 sec		CNST2	50
TD0	1		D1	2 sec		TD0	1		D1	5 sec
SFO1	400.0724004 MHz		D2	0.00344828 sec		SFO1	376.4042651 MHz		D2	0.01 sec
NUC1	1H		D12	0.00002 sec		NUC1	19F		D12	0.00002 sec
P0	4 usec		D16	0.0002 sec		P1	15 usec		TD0	1
P1	12 usec		D28	1 sec		P2	30 usec		SFO1	79.4826552 MHz
PLW1	7.4000001 W		TD0	1		PLW1	9 W		NUC1	29Si
			SFO1	100.6092502 MHz					P1	12.5 usec
			NUC1	13C					P2	25 usec
			P1	10 usec					PLW1	35 W
			P13	2000 usec					SFO2	400.0716003 MHz
			PLW0	0 W					NUC2	1H
			PLW1	33 W					CPDPRG[2	waltz16
			SPNAM[5]	Crp60comp.4					P3	12.2 usec
			SPOAL5	0.5					P4	24.4 usec
			SPOFFS5	0 Hz					PCPD2	90 usec
			SPW5	5.04199982 W					PLW2	7.4000001 W
			SFO2	400.0716003 MHz					PLW12	0.13598 W
			NUC2	1H
			CNST12	1.5
			CPDPRG[2	waltz16
			P0	18.3 usec
			P3	12.2 usec
			P4	24.4 usec
			PCPD2	90 usec
			PLW2	7.4000001 W
			PLW12	0.13598 W
			PLW13	0.068396 W
			GPNAM[1]	SINE.100
			GPZ1	0.31
			GPNAM[2]	SINE.100
			GPZ2	0.31
			GPNAM[3]	SINE.100
			GPZ3	0.31
			P16	1000 usec

## Sheet: ED2a-e
	1-Dy				5%Dy@1-Y
2Th	intensity	res		2Th	intensity	res
0.001	0	0		0.001	0	0
0.011	0	0		0.011	0	0
0.021	0	0		0.021	0	0
0.031	0	0		0.031	0	0
0.041	0	0		0.041	0	0
0.051	0	0		0.051	0	0
0.061	0	0		0.061	0	0
0.071	0	0		0.071	0	0
0.081	0	0		0.08099	0	0
0.091	0	0		0.09099	0	0
0.101	0	0		0.10099	0	0
0.111	0	0		0.11099	0	0
0.12099	0	0		0.12099	0	0
0.13099	0	0		0.13099	0	0
0.14099	0	0		0.14099	0	0
0.15099	0	0		0.15099	0	0
0.16099	0	0		0.16099	0	0
0.17099	0	0		0.17099	0	0
0.18099	0	0		0.18099	0	0
0.19099	0	0		0.19099	0	0
0.20099	0	0		0.20099	0	0
0.21099	0	0		0.21099	0	0
0.22099	0	0		0.22098	0	0
0.23099	0	0		0.23098	0	0
0.24099	0	0		0.24098	0	0
0.25099	0	0		0.25098	0	0
0.26099	0	0		0.26098	0	0
0.27099	0	0		0.27098	0	0
0.28099	0	0		0.28098	0	0
0.29099	0	0		0.29098	0	0
0.30099	0	0		0.30098	0	0
0.31099	0	0		0.31098	0	0
0.32099	0	0		0.32098	0	0
0.33099	0	0		0.33098	0	0
0.34099	0	0		0.34098	0	0
0.35099	0	0		0.35098	0	0
0.36098	0	0		0.36097	0	0
0.37098	0	0		0.37097	0	0
0.38098	0	0		0.38097	0	0
0.39098	0	0		0.39097	0	0
0.40098	0	0		0.40097	0	0
0.41098	0	0		0.41097	0	0
0.42098	0	0		0.42097	0	0
0.43098	0	0		0.43097	0	0
0.44098	0	0		0.44097	0	0
0.45098	0	0		0.45097	0	0
0.46098	0	0		0.46097	0	0
0.47098	0	0		0.47097	0	0
0.48098	0	0		0.48097	0	0
0.49098	0	0		0.49097	0	0
0.50098	0	0		0.50097	0	0
0.51098	0	0		0.51096	0	0
0.52098	0	0		0.52096	0	0
0.53098	0	0		0.53096	0	0
0.54098	0	0		0.54096	0	0
0.55098	0	0		0.55096	0	0
0.56098	0	0		0.56096	0	0
0.57098	0	0		0.57096	0	0
0.58098	0	0		0.58096	0	0
0.59098	0	0		0.59096	0	0
0.60097	0	0		0.60096	0	0
0.61097	0	0		0.61096	0	0
0.62097	0	0		0.62096	0	0
0.63097	0	0		0.63096	0	0
0.64097	0	0		0.64096	0	0
0.65097	0	0		0.65095	0	0
0.66097	0	0		0.66095	0	0
0.67097	0	0		0.67095	0	0
0.68097	0	0		0.68095	0	0
0.69097	0	0		0.69095	0	0
0.70097	0	0		0.70095	0	0
0.71097	0	0		0.71095	0	0
0.72097	0	0		0.72095	0	0
0.73097	0	0		0.73095	0	0
0.74097	0	0		0.74095	0	0
0.75097	0	0		0.75095	0	0
0.76097	0	0		0.76095	0	0
0.77097	0	0		0.77095	0	0
0.78097	0	0		0.78095	0	0
0.79097	0	0		0.79094	0	0
0.80097	0	0		0.80094	0	0
0.81097	0	0		0.81094	0	0
0.82097	0	0		0.82094	0	0
0.83097	0	0		0.83094	0	0
0.84096	0	0		0.84094	0	0
0.85096	0	0		0.85094	0	0
0.86096	0	0		0.86094	0	0
0.87096	0	0		0.87094	0	0
0.88096	0	0		0.88094	0	0
0.89096	0	0		0.89094	0	0
0.90096	0	0		0.90094	0	0
0.91096	0	0		0.91094	0	0
0.92096	0	0		0.92094	0	0
0.93096	0	0		0.93094	0	0
0.94096	0	0		0.94093	0	0
0.95096	0	0		0.95093	0	0
0.96096	0	0		0.96093	0	0
0.97096	0	0		0.97093	0	0
0.98096	0	0		0.98093	0	0
0.99096	0	0		0.99093	0	0
1.00096	0	0		1.00093	0	0
1.01096	0	0		1.01093	0	0
1.02096	0	0		1.02093	0	0
1.03096	0	0		1.03093	0	0
1.04096	0	0		1.04093	0	0
1.05096	0	0		1.05093	0	0
1.06096	0	0		1.06093	0	0
1.07096	0	0		1.07093	0	0
1.08095	0	0		1.08092	0	0
1.09095	0	0		1.09092	0	0
1.10095	0	0		1.10092	0	0
1.11095	0	0		1.11092	0	0
1.12095	0	0		1.12092	0	0
1.13095	0	0		1.13092	0	0
1.14095	0	0		1.14092	0	0
1.15095	0	0		1.15092	0	0
1.16095	0	0		1.16092	0	0
1.17095	0	0		1.17092	0	0
1.18095	0	0		1.18092	0	0
1.19095	0	0		1.19092	0	0
1.20095	0	0		1.20092	0	0
1.21095	0	0		1.21092	0	0
1.22095	0	0		1.22092	0	0
1.23095	0	0		1.23091	0	0
1.24095	0	0		1.24091	0	0
1.25095	0	0		1.25091	0	0
1.26095	0	0		1.26091	0	0
1.27095	0	0		1.27091	0	0
1.28095	0	0		1.28091	0	0
1.29095	0	0		1.29091	0	0
1.30095	0	0		1.30091	0	0
1.31095	0	0		1.31091	0	0
1.32094	0	0		1.32091	0	0
1.33094	0	0		1.33091	0	0
1.34094	0	0		1.34091	0	0
1.35094	0	0		1.35091	0	0
1.36094	0	0		1.36091	0	0
1.37094	0	0		1.3709	0	0
1.38094	0	0		1.3809	0	0
1.39094	0	0		1.3909	0	0
1.40094	0	0		1.4009	0	0
1.41094	0	0		1.4109	0	0
1.42094	0	0		1.4209	0	0
1.43094	0	0		1.4309	0	0
1.44094	0	0		1.4409	0	0
1.45094	0	0		1.4509	0	0
1.46094	0	0		1.4609	0	0
1.47094	0	0		1.4709	0	0
1.48094	0	0		1.4809	0	0
1.49094	0	0		1.4909	0	0
1.50094	0	0		1.5009	0	0
1.51094	0	0		1.51089	0	0
1.52094	0	0		1.52089	0	0
1.53094	0	0		1.53089	0	0
1.54094	0	0		1.54089	0	0
1.55093	0	0		1.55089	0	0
1.56093	0	0		1.56089	0	0
1.57093	0	0		1.57089	0	0
1.58093	0	0		1.58089	0	0
1.59093	0	0		1.59089	0	0
1.60093	0	0		1.60089	0	0
1.61093	0	0		1.61089	0	0
1.62093	0	0		1.62089	0	0
1.63093	0	0		1.63089	0	0
1.64093	0	0		1.64089	0	0
1.65093	0	0		1.65089	0	0
1.66093	0	0		1.66088	0	0
1.67093	0	0		1.67088	0	0
1.68093	0	0		1.68088	0	0
1.69093	0	0		1.69088	0	0
1.70093	0	0		1.70088	0	0
1.71093	0	0		1.71088	0	0
1.72093	0	0		1.72088	0	0
1.73093	0	0		1.73088	0	0
1.74093	0	0		1.74088	0	0
1.75093	0	0		1.75088	0	0
1.76093	0	0		1.76088	0	0
1.77093	0	0		1.77088	0	0
1.78093	0	0		1.78088	0	0
1.79092	0	0		1.79088	0	0
1.80092	0	0		1.80087	0	0
1.81092	0	0		1.81087	0	0
1.82092	0	0		1.82087	0	0
1.83092	0	0		1.83087	0	0
1.84092	0	0		1.84087	0	0
1.85092	0	0		1.85087	0	0
1.86092	0	0		1.86087	0	0
1.87092	0	0		1.87087	0	0
1.88092	0	0		1.88087	0	0
1.89092	0	0		1.89087	0	0
1.90092	0	0		1.90087	0	0
1.91092	0	0		1.91087	0	0
1.92092	0	0		1.92087	0	0
1.93092	0	0		1.93087	0	0
1.94092	0	0		1.94086	0	0
1.95092	0	0		1.95086	0	0
1.96092	0	0		1.96086	0	0
1.97092	0	0		1.97086	0	0
1.98092	0	0		1.98086	0	0
1.99092	0	0		1.99086	0	0
2.00092	0	0		2.00086	0	0
2.01092	0	0		2.01086	0	0
2.02092	0	0		2.02086	0	0
2.03091	0	0		2.03086	0	0
2.04091	0	0		2.04086	0	0
2.05091	0	0		2.05086	0	0
2.06091	0	0		2.06086	0	0
2.07091	0	0		2.07086	0	0
2.08091	0	0		2.08086	0	0
2.09091	1774.11	253.444		2.09085	1747.39	249.627
2.10091	1738.77	271.55		2.10085	1673.89	171.737
2.11091	1768.32	112.974		2.11085	1664.11	117.377
2.12091	1774.63	101.95		2.12085	1644.92	77.2849
2.13091	1786.93	81.9038		2.13085	1631.81	84.1544
2.14091	1789.14	72.8593		2.14085	1634.17	71.5944
2.15091	1788.38	71.9977		2.15085	1642.14	75.1095
2.16091	1782.08	75.3068		2.16085	1653.38	63.3113
2.17091	1775.52	76.9061		2.17085	1665.34	60.5278
2.18091	1769.63	68.8828		2.18085	1674.05	80.4499
2.19091	1766.03	61.7855		2.19085	1680.23	64.5288
2.20091	1761.15	56.6935		2.20085	1683.02	56.2572
2.21091	1753.71	61.8485		2.21085	1674.45	55.5686
2.22091	1742.58	49.1501		2.22085	1659.21	49.0341
2.23091	1726.26	49.2615		2.23084	1641.95	49.5292
2.24091	1707.25	49.3252		2.24084	1626.15	45.0148
2.25091	1687.85	44.0226		2.25084	1609.52	42.1809
2.26091	1670.66	42.2579		2.26084	1593.84	44.1203
2.2709	1653.16	42.4165		2.27084	1583.3	38.6978
2.2809	1636.55	40.3012		2.28084	1576.65	37.5925
2.2909	1621.07	37.3079		2.29084	1572.59	33.4215
2.3009	1604.19	34.4608		2.30084	1574.47	34.5725
2.3109	1591.43	36.5387		2.31084	1582.19	34.4852
2.3209	1579.32	30.1054		2.32084	1591.3	33.488
2.3309	1567.8	30.878		2.33084	1603.64	29.2395
2.3409	1564.68	27.1105		2.34084	1616.52	27.7967
2.3509	1563.51	26.8733		2.35084	1627.2	27.4381
2.3609	1567.23	26.1861		2.36084	1637.62	24.7021
2.3709	1576.12	22.5505		2.37083	1649.42	24.9112
2.3809	1590.42	24.1724		2.38083	1663.07	27.1868
2.3909	1607.44	21.9213		2.39083	1677.59	21.0905
2.4009	1626.1	22.4616		2.40083	1693.36	23.6793
2.4109	1645.73	22.7327		2.41083	1712.34	22.9006
2.4209	1666.73	21.8683		2.42083	1731.82	22.3428
2.4309	1685.97	22.0676		2.43083	1752.75	23.0366
2.4409	1706.53	21.8463		2.44083	1774.04	21.3693
2.4509	1726.47	21.4142		2.45083	1797.23	22.7406
2.4609	1746.28	21.0932		2.46083	1820.14	20.9878
2.4709	1765.27	20.9322		2.47083	1841.89	22.9094
2.4809	1780.38	21.9666		2.48083	1860.83	21.642
2.4909	1795.47	20.014		2.49083	1876.54	20.5114
2.5009	1810.12	21.9011		2.50083	1896.45	22.4216
2.51089	1824.06	19.3285		2.51083	1913.13	20.6961
2.52089	1838.68	20.3359		2.52082	1928.83	20.3634
2.53089	1852.22	20.2613		2.53082	1943.56	20.4077
2.54089	1867.52	19.6701		2.54082	1962.46	21.6112
2.55089	1887.43	21.7971		2.55082	1983.39	21.6303
2.56089	1909.12	18.7847		2.56082	2005.77	19.2021
2.57089	1928.4	20.6877		2.57082	2027.83	21.2307
2.58089	1949.83	20.2976		2.58082	2052.74	21.6294
2.59089	1971.73	19.7085		2.59082	2075.76	20.1161
2.60089	1995.23	20.3871		2.60082	2102.65	20.5364
2.61089	2016.83	20.7645		2.61082	2127.91	20.7771
2.62089	2037.18	20.3494		2.62082	2152.15	21.4839
2.63089	2059.51	19.9063		2.63082	2177.86	20.8803
2.64089	2082	19.8646		2.64082	2203.29	20.099
2.65089	2103.87	21.7449		2.65082	2227.09	21.9698
2.66089	2126.85	20.4798		2.66081	2250.58	22.1928
2.67089	2147.39	20.1867		2.67081	2274.51	20.5806
2.68089	2172.13	20.2437		2.68081	2298.92	20.0141
2.69089	2195.68	20.6983		2.69081	2324.58	22.2797
2.70089	2216.17	20.613		2.70081	2347.57	21.4706
2.71089	2241.43	21.1937		2.71081	2372.65	20.9985
2.72089	2265.73	20.1816		2.72081	2398.51	21.2117
2.73089	2287.44	20.6067		2.73081	2424.16	21.5576
2.74089	2310.91	22.7978		2.74081	2449.66	22.4824
2.75088	2334.68	18.8643		2.75081	2476.23	19.9243
2.76088	2360.88	21.5572		2.76081	2503.49	21.8722
2.77088	2383.68	21.5995		2.77081	2530.48	22.9278
2.78088	2404.29	21.1448		2.78081	2556.95	21.2204
2.79088	2433.35	20.6916		2.79081	2588.13	21.4379
2.80088	2458.73	21.1099		2.8008	2614.84	21.9564
2.81088	2480.07	20.9141		2.8108	2642.26	21.7105
2.82088	2504.92	21.2587		2.8208	2670.1	22.1351
2.83088	2532.74	20.6639		2.8308	2700.65	21.0017
2.84088	2555.31	21.9821		2.8408	2728.83	23.149
2.85088	2577.72	21.8138		2.8508	2756.68	23.314
2.86088	2598.38	20.9288		2.8608	2785.44	20.5295
2.87088	2626.46	20.8168		2.8708	2814.19	22.0459
2.88088	2644.23	21.7707		2.8808	2838.93	22.7852
2.89088	2669.98	22.1554		2.8908	2867.46	23.0208
2.90088	2690.58	20.6796		2.9008	2896.77	21.5322
2.91088	2713.77	21.6562		2.9108	2923.27	21.8906
2.92088	2737.87	21.0226		2.9208	2950.19	23.3102
2.93088	2759.13	23.3114		2.9308	2978.93	22.9672
2.94088	2784.29	19.9218		2.9408	3005.93	20.5548
2.95088	2809.88	22.7657		2.95079	3034.41	23.6364
2.96088	2832.54	22.8082		2.96079	3061.22	22.831
2.97088	2854.95	20.4762		2.97079	3089.63	23.0409
2.98088	2884.56	21.7025		2.98079	3115.86	22.2255
2.99087	2902.21	21.6414		2.99079	3144.34	22.6405
3.00087	2929.96	22.4771		3.00079	3168.41	23.5123
3.01087	2951.75	22.4411		3.01079	3194.59	22.5621
3.02087	2974.81	20.5047		3.02079	3220.19	21.6246
3.03087	2999.95	23.3801		3.03079	3245.55	23.896
3.04087	3023.06	22.3105		3.04079	3271.05	22.7304
3.05087	3044.12	20.8771		3.05079	3295.37	22.2149
3.06087	3072.78	22.6338		3.06079	3320.36	23.601
3.07087	3090.24	21.5968		3.07079	3345.13	23.0902
3.08087	3117.55	23.4528		3.08079	3373.27	23.9928
3.09087	3140.04	21.286		3.09078	3395.97	21.9181
3.10087	3163.77	21.9173		3.10078	3424.99	22.9896
3.11087	3186.12	22.6639		3.11078	3449.04	23.3235
3.12087	3210.35	23.0781		3.12078	3473.1	23.9827
3.13087	3230.92	20.98		3.13078	3495.31	21.9432
3.14087	3253.79	22.8102		3.14078	3521.71	24.1179
3.15087	3273.08	22.3921		3.15078	3542.26	22.901
3.16087	3297.77	22.36		3.16078	3565.02	23.1915
3.17087	3317.31	21.9176		3.17078	3586.57	23.2045
3.18087	3332	22.7383		3.18078	3605.11	23.7307
3.19087	3354.3	22.7553		3.19078	3624.83	23.2352
3.20087	3370.7	22.9607		3.20078	3643.37	23.8022
3.21087	3388.81	21.2199		3.21078	3666.12	22.0827
3.22086	3401.49	23.685		3.22078	3682.89	24.4415
3.23086	3417.25	22.2784		3.23078	3699.41	23.8488
3.24086	3430.17	22.2345		3.24077	3715.55	22.7065
3.25086	3447.33	22.7202		3.25077	3734.97	23.5994
3.26086	3459.63	21.8832		3.26077	3747.34	23.0137
3.27086	3476.73	24.2748		3.27077	3762.45	25.0208
3.28086	3490.06	20.972		3.28077	3774.84	22.0491
3.29086	3509.56	22.8574		3.29077	3790.64	23.2681
3.30086	3523.67	22.9766		3.30077	3803.17	24.4446
3.31086	3540.98	23.2402		3.31077	3815.97	23.5379
3.32086	3556.69	21.7406		3.32077	3829.97	23.0905
3.33086	3572.74	22.1181		3.33077	3846.14	23.4064
3.34086	3584.2	22.8344		3.34077	3858.29	23.4569
3.35086	3601.19	23.3957		3.35077	3871.91	23.7948
3.36086	3614.96	21.7022		3.36077	3885.68	22.5729
3.37086	3624.53	23.284		3.37077	3898.68	23.7495
3.38086	3638.97	22.6132		3.38076	3912.78	23.7873
3.39086	3652.05	23.0948		3.39076	3923.52	23.5848
3.40086	3664.08	21.9496		3.40076	3938.32	22.9547
3.41086	3676.71	21.8957		3.41076	3949.58	23.1943
3.42086	3688.14	24.8119		3.42076	3961.09	25.0221
3.43086	3700.87	21.1368		3.43076	3972.22	22.3233
3.44086	3713.43	23.4651		3.44076	3987.92	23.852
3.45086	3721.52	21.7767		3.45076	3998.36	23.2561
3.46085	3734.09	23.1565		3.46076	4007.36	24.0194
3.47085	3743.14	23.0571		3.47076	4020.03	22.9529
3.48085	3754.16	21.5302		3.48076	4031.82	22.5795
3.49085	3765.03	23.8422		3.49076	4036.29	24.2618
3.50085	3775.37	23.1387		3.50076	4047.51	24.1454
3.51085	3787.49	21.1147		3.51076	4056.75	21.9473
3.52085	3798.9	22.7524		3.52075	4059.97	24.3545
3.53085	3808.71	22.6308		3.53075	4068.49	22.6598
3.54085	3819.48	23.7592		3.54075	4074.19	24.0643
3.55085	3831.34	21.6657		3.55075	4079.9	22.8624
3.56085	3835.78	21.6852		3.56075	4084.88	22.5739
3.57085	3842.94	23.6025		3.57075	4091.03	24.8114
3.58085	3847.79	22.7183		3.58075	4094.99	22.961
3.59085	3852.88	21.946		3.59075	4101.96	22.3495
3.60085	3854.24	22.5614		3.60075	4104.44	23.5724
3.61085	3858.78	23.5458		3.61075	4110.34	24.2897
3.62085	3862.1	21.4468		3.62075	4114.56	22.2178
3.63085	3866.32	22.8517		3.63075	4118.59	23.1061
3.64085	3870.61	22.0455		3.64075	4121.31	22.8307
3.65085	3877.82	22.5546		3.65075	4125.86	23.8
3.66085	3885.93	22.8017		3.66075	4128.79	23.1121
3.67085	3892.11	21.3114		3.67074	4132.24	22.3377
3.68085	3898.58	22.999		3.68074	4133.07	23.6523
3.69085	3908.79	23.357		3.69074	4137.57	22.9677
3.70084	3914.65	20.7409		3.70074	4143.72	21.7318
3.71084	3917.76	23.5527		3.71074	4141.53	24.1252
3.72084	3924.12	21.4866		3.72074	4146.89	22.6569
3.73084	3930.63	22.6378		3.73074	4153.01	22.7321
3.74084	3933.33	22.2382		3.74074	4154.18	23.0766
3.75084	3934.29	21.2823		3.75074	4156.35	22.0886
3.76084	3938.94	24.1009		3.76074	4160.03	24.5017
3.77084	3942.58	21.3971		3.77074	4163.3	21.8034
3.78084	3950.7	21.0882		3.78074	4165.2	22.1359
3.79084	3952.83	22.6741		3.79074	4167.05	22.7912
3.80084	3960.96	21.4636		3.80074	4171.06	22.2056
3.81084	3970.66	21.413		3.81073	4174.49	22.4669
3.82084	3975.34	22.018		3.82073	4177.57	22.0306
3.83084	3982.86	21.6896		3.83073	4180.61	22.4508
3.84084	3989.3	22.1991		3.84073	4185.11	22.7573
3.85084	3992.68	20.8943		3.85073	4189.03	21.1591
3.86084	3996.45	21.5555		3.86073	4190.43	22.7045
3.87084	4000.81	21.5631		3.87073	4195.97	22.1619
3.88084	4003.39	21.5732		3.88073	4200.61	21.9606
3.89084	4009.05	20.6729		3.89073	4205.27	20.9938
3.90084	4009.12	22.3001		3.90073	4206.69	22.4719
3.91084	4013.2	21.7152		3.91073	4210.81	22.0383
3.92084	4019.5	21.0696		3.92073	4216.43	21.5647
3.93084	4022.5	20.9191		3.93073	4219.16	22.1041
3.94083	4025.31	21.1867		3.94073	4217.83	21.2943
3.95083	4032.4	21.9799		3.95072	4219.39	22.2999
3.96083	4037.31	20.6805		3.96072	4221.69	21.1564
3.97083	4040.17	21.0474		3.97072	4219.14	21.5459
3.98083	4043.37	22.3869		3.98072	4218.15	22.7606
3.99083	4047.64	19.7606		3.99072	4217.08	20.8163
4.00083	4052.36	21.2218		4.00072	4218.31	21.6065
4.01083	4050.26	21.2021		4.01072	4215.29	22.4201
4.02083	4051.85	21.0754		4.02072	4214.29	20.5409
4.03083	4054.79	21.6874		4.03072	4214.98	22.2137
4.04083	4054.63	20.4137		4.04072	4216.37	20.344
4.05083	4054.39	21.1813		4.05072	4213.62	21.8982
4.06083	4055.59	20.9766		4.06072	4212.59	21.5152
4.07083	4059.77	20.7056		4.07072	4216.1	21.0505
4.08083	4059.7	20.8919		4.08072	4214.84	21.266
4.09083	4059.85	20.7068		4.09072	4213.76	21.1291
4.10083	4064.75	21.1528		4.10071	4215.93	21.2433
4.11083	4069.39	20.5268		4.11071	4221.73	21.3609
4.12083	4071.14	20.8634		4.12071	4221.05	21.214
4.13083	4069.43	20.4636		4.13071	4221.52	20.9382
4.14083	4077.94	20.9183		4.14071	4224.95	21.2425
4.15083	4081	21.0358		4.15071	4229.92	20.9894
4.16083	4079.51	20.2633		4.16071	4229.27	20.7106
4.17083	4081.16	20.6417		4.17071	4227.58	21.3362
4.18082	4086.81	20.6352		4.18071	4233.81	20.6947
4.19082	4089.33	20.6238		4.19071	4235.17	21.3221
4.20082	4086.71	20.5153		4.20071	4234.12	21.1181
4.21082	4087.82	20.0835		4.21071	4234.08	20.1135
4.22082	4093.02	21.4421		4.22071	4238.39	22.3482
4.23082	4092.9	20.2001		4.23071	4237.75	19.7164
4.24082	4091.48	19.8892		4.2407	4234.86	20.8523
4.25082	4092.67	21.4801		4.2507	4235.01	21.8143
4.26082	4098.04	20.259		4.2607	4236.29	19.8723
4.27082	4096.74	20.1242		4.2707	4232.48	21.0501
4.28082	4096.79	20.0546		4.2807	4228.94	20.4636
4.29082	4101.07	20.2696		4.2907	4228.77	20.5797
4.30082	4105.16	21.4645		4.3007	4230.21	21.3642
4.31082	4103.84	19.2773		4.3107	4226.64	20.014
4.32082	4104.38	20.3527		4.3207	4225.6	20.9006
4.33082	4108.84	20.942		4.3307	4226.19	20.7077
4.34082	4111.16	20.3266		4.3407	4229.7	20.3662
4.35082	4110.92	19.392		4.3507	4228.32	20.2695
4.36082	4112.52	20.503		4.3607	4227.87	20.2708
4.37082	4119.11	20.507		4.3707	4231.72	21.1594
4.38082	4120.26	19.9496		4.38069	4231.64	20.1506
4.39082	4122.02	19.7318		4.39069	4229.09	20.0548
4.40082	4127.56	20.0124		4.40069	4231.37	20.3196
4.41082	4131.9	21.4714		4.41069	4232.79	20.9464
4.42081	4132.55	18.901		4.42069	4229.8	19.6811
4.43081	4134.38	19.8021		4.43069	4229.52	20.1813
4.44081	4138.66	20.9181		4.44069	4230.59	20.524
4.45081	4141.79	19.9475		4.45069	4231.44	20.2505
4.46081	4140.4	19.7451		4.46069	4229.84	19.9863
4.47081	4140.62	19.7155		4.47069	4229.35	20.3278
4.48081	4145.71	19.8441		4.48069	4232.76	20.4617
4.49081	4146.28	20.5354		4.49069	4232.69	20.0523
4.50081	4145.53	19.0642		4.50069	4232.65	19.403
4.51081	4148.22	20.443		4.51069	4231.37	20.4342
4.52081	4152.61	20.4203		4.52069	4234.5	20.4661
4.53081	4154.93	18.8675		4.53068	4234.29	19.3822
4.54081	4155.78	20.1806		4.54068	4232.57	20.618
4.55081	4158.66	19.9235		4.55068	4233.32	19.7039
4.56081	4165.8	19.6787		4.56068	4234.69	20.2065
4.57081	4165.91	20.1882		4.57068	4234.82	19.8058
4.58081	4166.3	19.0754		4.58068	4233.82	19.6351
4.59081	4172.24	20.1932		4.59068	4235.42	19.5657
4.60081	4174.84	19.5556		4.60068	4236.37	20.6216
4.61081	4175.16	19.3408		4.61068	4235.74	19.2689
4.62081	4176.12	20.0048		4.62068	4236.09	19.8106
4.63081	4180.08	19.4334		4.63068	4238.9	19.8498
4.64081	4184.1	19.7344		4.64068	4241.34	19.7387
4.6508	4181.93	19.6158		4.65068	4241.47	19.8492
4.6608	4181.89	19.4248		4.66068	4241.94	19.5481
4.6708	4188.36	19.3708		4.67067	4247.76	19.6196
4.6808	4187.75	19.9162		4.68067	4249.09	19.9486
4.6908	4185.43	19.4806		4.69067	4248.95	19.7767
4.7008	4187.95	18.9956		4.70067	4248.17	19.2852
4.7108	4189.72	19.5886		4.71067	4249.95	19.6624
4.7208	4188.23	19.4624		4.72067	4248.52	19.4956
4.7308	4188.55	19.8067		4.73067	4243.19	20.1682
4.7408	4190.08	19.0523		4.74067	4242.16	18.9318
4.7508	4194.09	19.6708		4.75067	4239.1	19.244
4.7608	4194.47	19.5424		4.76067	4236.68	19.8264
4.7708	4195.54	19.1815		4.77067	4231.97	19.235
4.7808	4203.02	19.1735		4.78067	4233.01	19.4387
4.7908	4206.19	19.7996		4.79067	4233.54	19.7613
4.8008	4206.83	19.0325		4.80067	4233.21	19.2038
4.8108	4208.25	18.9612		4.81066	4231.65	19.3277
4.8208	4215.51	19.0453		4.82066	4237.4	18.8932
4.8308	4215.59	19.6984		4.83066	4240.11	19.65
4.8408	4212.99	19.3611		4.84066	4240.25	19.3269
4.8508	4215.38	18.4391		4.85066	4241.79	18.7017
4.8608	4217.13	19.4352		4.86066	4247.43	19.7964
4.8708	4217.64	19.8101		4.87066	4249.78	19.3983
4.8808	4213.9	18.5789		4.88066	4249.45	19.0106
4.89079	4220.29	19.177		4.89066	4252.88	19.1509
4.90079	4220.48	19.501		4.90066	4257.18	19.42
4.91079	4222.62	19.0649		4.91066	4258.28	19.369
4.92079	4222.37	19.0497		4.92066	4257	18.8972
4.93079	4229.07	18.6241		4.93066	4263.01	18.8334
4.94079	4230.36	19.4064		4.94066	4263.68	19.6376
4.95079	4231.67	19.3342		4.95066	4263.06	18.9322
4.96079	4233.14	18.059		4.96065	4261.97	18.4027
4.97079	4239.21	19.6218		4.97065	4266.33	19.4763
4.98079	4240.47	19.6753		4.98065	4265.19	19.476
4.99079	4239.49	18.1454		4.99065	4263.64	18.5831
5.00079	4244.84	18.9957		5.00065	4262.48	18.983
5.01079	4248.13	18.9133		5.01065	4264.35	19.0261
5.02079	4249.64	19.4911		5.02065	4263.97	18.966
5.03079	4248.75	18.5656		5.03065	4260.95	19.2687
5.04079	4252.63	18.1554		5.04065	4262.23	18.091
5.05079	4255.31	19.8894		5.05065	4263.26	19.8394
5.06079	4255.14	18.8201		5.06065	4261.77	18.6767
5.07079	4253.62	18.2835		5.07065	4258.87	18.2408
5.08079	4258.1	18.789		5.08065	4262.27	19.2162
5.09079	4259.66	19.1841		5.09065	4261.58	18.9368
5.10079	4256.92	18.9006		5.10064	4260.02	18.7737
5.11079	4260.1	18.0677		5.11064	4259.18	18.2793
5.12079	4262.99	18.621		5.12064	4261.66	18.628
5.13078	4264.67	19.9353		5.13064	4262.02	19.6688
5.14078	4265.03	17.8342		5.14064	4259.81	18.0205
5.15078	4268.01	18.8203		5.15064	4260.72	18.7726
5.16078	4272.73	19.195		5.16064	4263.42	19.0428
5.17078	4274.91	18.5386		5.17064	4263.65	18.6463
5.18078	4274.36	18.5418		5.18064	4262.79	18.238
5.19078	4279.73	18.4126		5.19064	4267.72	18.5743
5.20078	4284.07	18.8994		5.20064	4269.91	18.6295
5.21078	4284.8	18.6167		5.21064	4271.67	18.7219
5.22078	4286.41	18.3726		5.22064	4275.02	18.3255
5.23078	4292.18	18.2999		5.23064	4281.49	18.3544
5.24078	4293.64	18.9602		5.24064	4285.16	19.2738
5.25078	4296.12	18.364		5.25063	4288.36	18.2317
5.26078	4296.68	18.1766		5.26063	4291.77	18.2424
5.27078	4301.92	19.0112		5.27063	4298.43	18.754
5.28078	4304.32	18.5828		5.28063	4300.01	18.5822
5.29078	4303.85	18.3786		5.29063	4301.6	18.5374
5.30078	4306.69	18.4687		5.30063	4302.59	18.1112
5.31078	4309.92	18.3374		5.31063	4305.37	18.2695
5.32078	4311.54	18.7687		5.32063	4306.75	19.2281
5.33078	4314.98	18.273		5.33063	4307.54	18.1101
5.34078	4315.82	18.0402		5.34063	4308.84	17.9979
5.35078	4317.81	18.793		5.35063	4312.32	19.0891
5.36078	4322.64	18.4494		5.36063	4316.48	17.8838
5.37077	4322.44	18.3797		5.37063	4320.58	18.558
5.38077	4325.37	18.2307		5.38063	4326.61	18.4183
5.39077	4328.82	17.9906		5.39062	4332.17	18.1592
5.40077	4330.47	18.8438		5.40062	4340.94	18.7275
5.41077	4334.87	18.5241		5.41062	4350.7	18.3544
5.42077	4342.68	17.8132		5.42062	4362.46	17.9348
5.43077	4346.19	18.7265		5.43062	4373	19.1767
5.44077	4355.74	18.2763		5.44062	4387.08	18.0943
5.45077	4366.21	17.9198		5.45062	4403.22	18.1956
5.46077	4376.66	18.5494		5.46062	4417.68	18.3804
5.47077	4389.2	18.3863		5.47062	4433.49	18.459
5.48077	4401.59	18.8908		5.48062	4450.09	18.7139
5.49077	4414.53	17.7401		5.49062	4468.61	18.0941
5.50077	4429.97	18.0001		5.50062	4484.2	18.5299
5.51077	4440.73	19.7018		5.51062	4500	19.2092
5.52077	4453.14	17.6154		5.52062	4513.87	17.878
5.53077	4463.43	18.4393		5.53061	4527.95	18.8766
5.54077	4471.81	18.6174		5.54061	4537.03	18.4309
5.55077	4479.11	18.5522		5.55061	4543.97	18.7229
5.56077	4484.67	19.2079		5.56061	4548.42	18.7685
5.57077	4485.77	17.618		5.57061	4549.83	18.2119
5.58077	4487.33	19.1068		5.58061	4548.2	19.2427
5.59077	4486.07	18.9139		5.59061	4545.14	18.5394
5.60077	4484.16	17.9417		5.60061	4542.25	18.5523
5.61076	4482.32	18.6551		5.61061	4539.21	18.9364
5.62076	4479.01	18.613		5.62061	4538.46	18.6848
5.63076	4479.98	18.7735		5.63061	4539.39	18.639
5.64076	4481.49	18.7052		5.64061	4546.09	18.9985
5.65076	4487.6	18.172		5.65061	4558.36	18.3228
5.66076	4499.29	19.2427		5.66061	4579.08	19.1999
5.67076	4517.76	18.5574		5.67061	4608.8	18.9762
5.68076	4543.37	18.141		5.6806	4651.57	18.7074
5.69076	4580.64	19.4926		5.6906	4707.44	19.5096
5.70076	4628.12	19.5422		5.7006	4780.24	19.4893
5.71076	4688.69	18.2858		5.7106	4871.33	19.3935
5.72076	4762.12	19.2887		5.7206	4981.56	19.8175
5.73076	4850.05	19.5172		5.7306	5110.67	20.0248
5.74076	4949.59	20.1752		5.7406	5262.11	20.3619
5.75076	5061.13	19.1907		5.7506	5433.29	20.4516
5.76076	5181.16	19.6572		5.7606	5616.67	20.5311
5.77076	5303.46	20.7306		5.7706	5812.91	21.6383
5.78076	5426.37	20.234		5.7806	6015.45	21.3573
5.79076	5543.34	19.695		5.7906	6214.75	21.2115
5.80076	5647.45	20.6212		5.8006	6403.74	22.0337
5.81076	5730.31	20.9001		5.8106	6570.79	22.1647
5.82076	5797.14	20.0359		5.82059	6711.55	21.6877
5.83076	5833.57	20.1454		5.83059	6817.3	21.8238
5.84076	5841.61	20.2421		5.84059	6879.97	21.5186
5.85075	5821.55	21.3351		5.85059	6896.36	22.7148
5.86075	5775.65	19.7052		5.86059	6869.65	21.7777
5.87075	5703.13	20.2794		5.87059	6796.91	21.6541
5.88075	5609.51	20.2941		5.88059	6684.45	22.0716
5.89075	5501.21	19.9046		5.89059	6536.72	21.5894
5.90075	5386.52	19.5143		5.90059	6365.02	21.0797
5.91075	5263.44	19.871		5.91059	6179.33	21.429
5.92075	5142.98	20.3089		5.92059	5980.82	21.9165
5.93075	5029.94	19.3545		5.93059	5783.61	20.5932
5.94075	4925.38	19.1087		5.94059	5596.59	20.2686
5.95075	4830.79	19.1244		5.95059	5423.09	20.575
5.96075	4749.17	19.4408		5.96058	5261.82	20.1142
5.97075	4684.16	18.2476		5.97058	5122.78	19.5194
5.98075	4625.82	18.2525		5.98058	5003.38	19.2355
5.99075	4580.87	18.8441		5.99058	4903.28	19.6238
6.00075	4546.39	18.5801		6.00058	4821.46	19.0615
6.01075	4519.96	17.395		6.01058	4754.22	18.2217
6.02075	4497.82	18.5296		6.02058	4701.23	18.8737
6.03075	4481.59	18.056		6.03058	4659.2	18.3729
6.04075	4469.97	18.3454		6.04058	4626.36	18.5751
6.05075	4461.78	17.768		6.05058	4600.89	17.963
6.06075	4455.26	17.6414		6.06058	4579.63	18.4128
6.07075	4448.84	18.6137		6.07058	4562.85	18.6305
6.08074	4447.89	17.3683		6.08058	4552.02	17.5688
6.09074	4445.48	17.8123		6.09058	4540.36	17.8993
6.10074	4442.68	18.4804		6.10058	4532.36	18.5477
6.11074	4439.86	17.5616		6.11057	4524.65	18.4423
6.12074	4442.29	17.9183		6.12057	4521.79	17.5642
6.13074	4438.88	17.6626		6.13057	4514.83	18.0302
6.14074	4438.63	17.7047		6.14057	4511.93	17.8941
6.15074	4435.51	18.2719		6.15057	4507.15	18.2152
6.16074	4437.44	17.3073		6.16057	4506.33	17.5445
6.17074	4434.73	18.0455		6.17057	4500.93	18.1042
6.18074	4433.34	18.0928		6.18057	4497.01	17.962
6.19074	4432.99	17.4688		6.19057	4494.25	17.5984
6.20074	4434.48	17.4239		6.20057	4491.05	17.612
6.21074	4432.03	17.6652		6.21057	4486.41	18.0804
6.22074	4431.34	17.6942		6.22057	4481.88	17.7651
6.23074	4433.26	17.6724		6.23057	4481.32	17.5724
6.24074	4430.57	17.7087		6.24057	4477.55	17.8759
6.25074	4427.94	17.6665		6.25056	4475.87	17.8502
6.26074	4426.87	17.7106		6.26056	4474.01	17.8648
6.27074	4427.58	17.3166		6.27056	4476.69	17.3873
6.28074	4424.1	17.6775		6.28056	4474.49	17.6173
6.29074	4422.45	17.684		6.29056	4477.2	18.1151
6.30074	4422.66	17.651		6.30056	4478.87	17.4996
6.31074	4424.59	17.5908		6.31056	4483.64	17.5335
6.32073	4423.24	17.4073		6.32056	4484.29	17.8936
6.33073	4422.32	17.2934		6.33056	4487.93	17.5084
6.34073	4425.23	17.9718		6.34056	4491.7	17.8976
6.35073	4426.37	17.0617		6.35056	4494.28	17.3823
6.36073	4424.61	18.1472		6.36056	4496.98	18.0629
6.37073	4424.72	17.1086		6.37056	4496.88	17.4744
6.38073	4426.96	17.2677		6.38056	4500.46	17.0478
6.39073	4425.35	17.9248		6.39055	4499.98	18.0507
6.40073	4422.86	16.992		6.40055	4499.76	17.539
6.41073	4424.03	17.6361		6.41055	4499.52	17.4665
6.42073	4427.78	17.3985		6.42055	4502.65	17.4245
6.43073	4425.07	17.3588		6.43055	4499.56	17.5294
6.44073	4424.6	17.548		6.44055	4498.68	17.9438
6.45073	4427.48	17.1457		6.45055	4500.79	17.2708
6.46073	4429.46	17.2681		6.46055	4502.07	17.4842
6.47073	4427.31	17.6549		6.47055	4499.95	17.7196
6.48073	4426.84	17.2092		6.48055	4500.31	17.3258
6.49073	4428.24	17.3765		6.49055	4503.61	17.527
6.50073	4428.08	17.4785		6.50055	4504.53	17.5361
6.51073	4425.67	16.8613		6.51055	4505.47	17.4156
6.52073	4425.24	17.508		6.52055	4506.57	17.3066
6.53073	4428.58	17.13		6.53055	4513.64	17.335
6.54073	4427.73	17.3828		6.54054	4514.92	17.6337
6.55073	4426.89	17.2921		6.55054	4517.13	17.6642
6.56072	4429.59	17.2683		6.56054	4522.28	17.1413
6.57072	4433.69	17.1318		6.57054	4527.81	17.4264
6.58072	4432.03	17.5467		6.58054	4528.49	17.3718
6.59072	4435.47	16.9788		6.59054	4533.92	17.3171
6.60072	4438.53	17.2991		6.60054	4537.43	17.5976
6.61072	4441.42	17.0981		6.61054	4542.09	17.2307
6.62072	4440.38	17.0715		6.62054	4544.69	17.4681
6.63072	4441.78	17.4133		6.63054	4549.18	17.7869
6.64072	4444.26	16.9844		6.64054	4555.68	16.8064
6.65072	4445.51	17.1503		6.65054	4560.13	17.5431
6.66072	4443.55	17.1813		6.66054	4563.62	17.2731
6.67072	4444.38	17.0465		6.67054	4569.28	17.328
6.68072	4449.65	17.3996		6.68053	4577.1	17.6125
6.69072	4447.77	16.793		6.69053	4580.26	17.3651
6.70072	4448.95	17.1743		6.70053	4585.27	17.3086
6.71072	4451.4	17.1366		6.71053	4590.93	17.4645
6.72072	4455.97	17.169		6.72053	4597.18	17.1169
6.73072	4456.26	16.9904		6.73053	4600.8	17.3927
6.74072	4458.59	17.3686		6.74053	4607.48	17.6649
6.75072	4461.34	16.7465		6.75053	4615.54	17.398
6.76072	4466.8	17.3232		6.76053	4625.08	17.2507
6.77072	4467.09	16.5662		6.77053	4632.71	17.0968
6.78072	4468.45	17.6992		6.78053	4646.3	17.9112
6.79072	4475.47	16.9941		6.79053	4662.51	17.1099
6.80071	4477.24	16.7584		6.80053	4678.94	17.6585
6.81071	4477.61	16.9946		6.81053	4698.05	17.3152
6.82071	4482.75	17.254		6.82052	4723.57	17.6187
6.83071	4489.96	17.0991		6.83052	4754.17	17.6474
6.84071	4494.13	16.7155		6.84052	4784.94	17.2981
6.85071	4502.72	17.1806		6.85052	4826.27	17.9867
6.86071	4513.98	17.0545		6.86052	4876.53	17.6073
6.87071	4528.78	17.1282		6.87052	4936.77	17.9335
6.88071	4544.03	17.0297		6.88052	5008.95	18.3509
6.89071	4565.02	17.2378		6.89052	5099.92	17.9962
6.90071	4593.36	17.3933		6.90052	5211.26	19.1304
6.91071	4625.89	16.9669		6.91052	5346.77	18.3862
6.92071	4663.73	17.2867		6.92052	5506.88	19.0495
6.93071	4714.64	17.8044		6.93052	5703.32	20.0927
6.94071	4775.08	17.5943		6.94052	5932.56	19.6245
6.95071	4843.91	17.481		6.95052	6193.86	20.5069
6.96071	4921.67	17.9724		6.96052	6488.93	20.6045
6.97071	5016.16	17.8425		6.97051	6820.28	21.2643
6.98071	5116.61	18.8047		6.98051	7170.73	21.965
6.99071	5222.53	17.6288		6.99051	7538.76	21.6727
7.00071	5335.18	18.5823		7.00051	7907.95	22.5565
7.01071	5449.12	18.6851		7.01051	8272.05	22.6642
7.02071	5557.2	18.2161		7.02051	8607.54	22.6087
7.03071	5655.6	18.8442		7.03051	8896.45	23.077
7.0407	5740.1	18.6365		7.04051	9132.73	22.8712
7.0507	5809.11	18.9854		7.05051	9302	23.9416
7.0607	5852.66	18.8767		7.06051	9383.22	22.9686
7.0707	5866.88	18.1611		7.07051	9379.92	22.9608
7.0807	5863.69	18.9357		7.08051	9297.77	23.1163
7.0907	5826.6	18.8169		7.09051	9129.38	23.2459
7.1007	5766.27	18.2706		7.10051	8885.56	22.4831
7.1107	5682.73	18.8591		7.1105	8581.02	22.6474
7.1207	5589.73	18.6904		7.1205	8242.88	22.713
7.1307	5477.04	18.2262		7.1305	7868.67	22.3308
7.1407	5363.42	18.33		7.1405	7484.57	21.2159
7.1507	5244.76	17.9947		7.1505	7105.4	21.4584
7.1607	5138.11	18.1798		7.1605	6751.67	21.0651
7.1707	5032.74	17.6828		7.1705	6418.02	20.3525
7.1807	4938.36	17.7028		7.1805	6118.72	20.1447
7.1907	4857.91	17.3714		7.1905	5863.34	19.4272
7.2007	4790.31	17.4787		7.2005	5648.29	19.6646
7.2107	4732.67	16.9576		7.2105	5464.78	18.1893
7.2207	4685.19	17.1078		7.2205	5317.33	18.6275
7.2307	4651.8	16.7966		7.2305	5206.22	18.1074
7.2407	4621.93	17.1495		7.2405	5114.39	18.2193
7.2507	4601.14	16.5336		7.25049	5045.17	17.3422
7.2607	4582.71	16.7488		7.26049	4990.38	17.4053
7.2707	4575.09	17.1112		7.27049	4954.77	17.6667
7.28069	4564.6	16.3564		7.28049	4922.67	17.2764
7.29069	4557.36	16.6913		7.29049	4897.91	17.0658
7.30069	4552.28	16.623		7.30049	4878.72	17.226
7.31069	4552.34	16.6022		7.31049	4868.12	17.525
7.32069	4547.99	16.5128		7.32049	4853.74	16.9559
7.33069	4545.48	16.5203		7.33049	4841.44	17.1511
7.34069	4547.16	16.516		7.34049	4835.06	16.7874
7.35069	4547.5	16.7565		7.35049	4829.71	17.6775
7.36069	4546.66	16.3339		7.36049	4822.12	16.5699
7.37069	4547.02	16.6309		7.37049	4816.19	17.029
7.38069	4551.7	16.4162		7.38049	4816.3	16.8918
7.39069	4551.43	16.6825		7.39049	4812.53	17.2573
7.40069	4554.72	16.5046		7.40048	4809.81	16.847
7.41069	4553.77	16.2177		7.41048	4807.18	16.6574
7.42069	4558.81	16.9081		7.42048	4809.97	17.5187
7.43069	4559.88	16.269		7.43048	4806.75	16.7748
7.44069	4560.13	16.3285		7.44048	4806.42	16.7628
7.45069	4563.21	16.6007		7.45048	4806.48	16.8203
7.46069	4566.59	16.3402		7.46048	4808.69	16.9118
7.47069	4567.44	16.3857		7.47048	4809.54	16.9028
7.48069	4571.37	16.5571		7.48048	4809.68	17.0419
7.49069	4576.17	16.3717		7.49048	4815.64	16.759
7.50069	4578.88	16.5649		7.50048	4818.63	17.0453
7.51069	4582.63	16.3277		7.51048	4822.06	16.6731
7.52068	4585.78	16.4909		7.52048	4825.33	16.7643
7.53068	4590.4	16.5044		7.53048	4834.13	16.974
7.54068	4592.25	16.5057		7.54047	4836.96	17.1493
7.55068	4594.75	16.0726		7.55047	4842.01	16.5195
7.56068	4596.36	16.1888		7.56047	4846.99	16.7252
7.57068	4600.97	16.5935		7.57047	4855.59	17.1627
7.58068	4601.31	16.6365		7.58047	4858.82	16.9049
7.59068	4603.92	16.276		7.59047	4864.74	16.5888
7.60068	4606.65	16.0437		7.60047	4872.41	16.5958
7.61068	4612.29	16.5777		7.61047	4879.63	16.8896
7.62068	4615.41	16.7269		7.62047	4886.87	17.0672
7.63068	4618.65	16.2048		7.63047	4895.24	16.7322
7.64068	4626.29	16.3982		7.64047	4908.8	16.9615
7.65068	4631.19	16.2965		7.65047	4919.55	17.1273
7.66068	4636.9	16.3586		7.66047	4932.33	16.6971
7.67068	4641.25	16.2903		7.67047	4946.72	16.6895
7.68068	4650.29	15.9904		7.68047	4967.68	16.9748
7.69068	4655.91	17.0706		7.69046	4984.62	17.1556
7.70068	4661.04	15.9837		7.70046	5002.48	16.8235
7.71068	4665.66	16.3222		7.71046	5024.64	16.8468
7.72068	4673.88	16.2944		7.72046	5048.33	17.0736
7.73068	4677.43	16.6401		7.73046	5066.69	17.2129
7.74068	4681.11	16.1922		7.74046	5085.22	16.8798
7.75067	4685.88	16.1756		7.75046	5106	16.7494
7.76067	4689.78	16.1771		7.76046	5120.73	17.1828
7.77067	4691.39	16.6104		7.77046	5131.16	17.1082
7.78067	4692.04	16.0352		7.78046	5136.62	16.5502
7.79067	4695.36	16.1945		7.79046	5142.99	17.2016
7.80067	4694.61	16.4235		7.80046	5139.13	16.9117
7.81067	4693.22	16.4549		7.81046	5133.14	17.1496
7.82067	4692.7	15.939		7.82046	5122.19	16.6577
7.83067	4694.02	16.0057		7.83045	5112.49	16.8216
7.84067	4691.09	16.622		7.84045	5096.71	17.1497
7.85067	4690.94	16.0625		7.85045	5080.69	16.8871
7.86067	4691.89	16.2665		7.86045	5067.23	16.7178
7.87067	4695.19	15.9387		7.87045	5054.79	16.8336
7.88067	4695.32	16.6215		7.88045	5040.92	16.7776
7.89067	4698.13	16.153		7.89045	5029.63	16.9749
7.90067	4703.42	15.6683		7.90045	5024.55	16.4138
7.91067	4708.39	16.5391		7.91045	5017.58	16.8363
7.92067	4712.07	16.3031		7.92045	5013.43	16.8446
7.93067	4718.65	16.0089		7.93045	5009.64	16.4703
7.94067	4726.2	16.0295		7.94045	5011.94	16.49
7.95067	4732.42	16.0701		7.95045	5012.16	16.8807
7.96067	4739.77	16.6687		7.96045	5012.52	16.6617
7.97067	4747.8	15.8809		7.97044	5016.73	16.5041
7.98067	4758.85	15.7748		7.98044	5022.36	16.2967
7.99066	4765.99	16.8162		7.99044	5025.35	17.1271
8.00066	4775.81	15.9892		8.00044	5030.96	16.5947
8.01066	4786.38	15.9093		8.01044	5037.46	16.5274
8.02066	4798.19	16.1413		8.02044	5047.09	16.3809
8.03066	4806.94	16.4314		8.03044	5053.19	16.7333
8.04066	4819.07	16.2541		8.04044	5061.94	16.7374
8.05066	4830.16	15.8346		8.05044	5072.3	16.3718
8.06066	4841.88	16.3201		8.06044	5081.86	16.6554
8.07066	4852.8	16.3368		8.07044	5090.42	16.6016
8.08066	4866.22	16.1207		8.08044	5100.92	16.5642
8.09066	4879.83	16.0592		8.09044	5111.17	16.6036
8.10066	4892.2	16.4646		8.10044	5120.06	16.5531
8.11066	4906.42	16.5178		8.11044	5128.52	16.5555
8.12066	4920.05	15.9217		8.12043	5137.08	16.6558
8.13066	4934.87	16.0845		8.13043	5147.15	16.64
8.14066	4946.08	16.5571		8.14043	5153.84	16.667
8.15066	4958.77	16.2353		8.15043	5162.91	16.6778
8.16066	4969.17	16.3231		8.16043	5172.21	16.488
8.17066	4978.84	16.1137		8.17043	5181.62	16.4942
8.18066	4985.59	16.4972		8.18043	5189.51	16.8583
8.19066	4992.62	16.3635		8.19043	5199.43	16.5853
8.20066	4995.46	15.8293		8.20043	5208.23	16.4155
8.21066	4996.56	16.4398		8.21043	5216.33	16.8811
8.22066	4997.12	16.29		8.22043	5223.36	16.4401
8.23065	4995.51	16.241		8.23043	5232.71	16.9229
8.24065	4992.19	15.9139		8.24043	5238.96	16.2615
8.25065	4988	16.4892		8.25043	5245.24	16.7731
8.26065	4984.46	16.2419		8.26042	5252.16	16.6974
8.27065	4980.74	16.0385		8.27042	5258.77	16.5571
8.28065	4978.56	16.2365		8.28042	5266.85	16.7742
8.29065	4974.58	16.3631		8.29042	5271.77	16.8386
8.30065	4973.9	15.9427		8.30042	5278.62	16.2174
8.31065	4973.45	16.0418		8.31042	5284.36	16.6424
8.32065	4977.48	16.0972		8.32042	5292.86	16.6308
8.33065	4978.14	16.5901		8.33042	5296.95	16.6365
8.34065	4984.79	15.8632		8.34042	5306.39	16.811
8.35065	4990.31	15.7924		8.35042	5312.29	16.3028
8.36065	4999.14	16.8336		8.36042	5319.44	17.127
8.37065	5008.81	15.714		8.37042	5326.8	16.2113
8.38065	5020.93	16.1886		8.38042	5336.72	16.8898
8.39065	5034.07	16.0406		8.39042	5344.42	16.3113
8.40065	5048.43	16.1355		8.40041	5352.76	16.5658
8.41065	5066.33	16.5319		8.41041	5365.14	16.8367
8.42065	5084.13	15.8233		8.42041	5374.2	16.6414
8.43065	5104.74	16.23		8.43041	5387.16	16.702
8.44065	5123.78	16.7777		8.44041	5399.01	16.801
8.45065	5147.79	15.8684		8.45041	5416.09	16.4907
8.46065	5169.36	16.237		8.46041	5430.27	16.6928
8.47064	5194.21	16.1296		8.47041	5450.8	16.6936
8.48064	5218.74	16.5889		8.48041	5470.43	16.5085
8.49064	5248.3	16.4533		8.49041	5499.08	17.1762
8.50064	5278.08	16.1015		8.50041	5528.96	16.5235
8.51064	5313.31	16.8737		8.51041	5567.23	17.2567
8.52064	5355.87	16.5017		8.52041	5616.71	16.7618
8.53064	5407.1	16.5709		8.53041	5677.9	17.2208
8.54064	5471.61	16.8605		8.54041	5753.01	17.3456
8.55064	5552.4	16.9674		8.5504	5848.27	17.4029
8.56064	5662.64	17.2966		8.5604	5972.88	17.5621
8.57064	5797.22	17.3138		8.5704	6122.53	17.9893
8.58064	5970.35	17.6306		8.5804	6314.35	18.1901
8.59064	6186.72	18.4609		8.5904	6550.67	18.5956
8.60064	6461.37	18.4038		8.6004	6843.76	19.2097
8.61064	6783.28	19.2998		8.6104	7188.7	19.7126
8.62064	7167.48	19.8676		8.6204	7602.72	20.3881
8.63064	7612	20.0727		8.6304	8082.62	20.8832
8.64064	8114.48	20.734		8.6404	8629.05	21.5637
8.65064	8656.6	21.3962		8.6504	9224.01	22.08
8.66064	9227.17	22.201		8.6604	9867.57	22.889
8.67064	9808.09	21.784		8.6704	10540	22.768
8.68064	10375.4	22.5916		8.6804	11207.4	23.9589
8.69064	10892.8	22.554		8.69039	11857.5	23.7794
8.70064	11337.5	23.0829		8.70039	12438.4	24.1045
8.71063	11692.3	22.7175		8.71039	12964.8	24.5037
8.72063	11917.3	23.1779		8.72039	13346.5	24.3837
8.73063	12009.6	23.0856		8.73039	13621.4	25.0491
8.74063	11967.9	23.0573		8.74039	13729.7	24.5952
8.75063	11784.6	22.8966		8.75039	13703.2	24.745
8.76063	11478.6	22.6378		8.76039	13502.2	24.5605
8.77063	11066.9	22.8351		8.77039	13177.9	24.3479
8.78063	10571.6	22.4861		8.78039	12731.7	24.0889
8.79063	10027.4	21.9219		8.79039	12191.7	24.457
8.80063	9457.19	21.9148		8.80039	11579.4	23.6317
8.81063	8881.2	21.5881		8.81039	10940.1	23.2075
8.82063	8335.91	20.5301		8.82039	10299	22.5729
8.83063	7826.54	20.4664		8.83038	9666.78	22.7203
8.84063	7368.76	19.7062		8.84038	9082.57	21.7555
8.85063	6969.19	19.0594		8.85038	8545.75	20.9561
8.86063	6634.57	18.4851		8.86038	8075.94	20.6817
8.87063	6351.48	18.1039		8.87038	7668.67	19.8232
8.88063	6124.13	17.9962		8.88038	7331.74	19.7888
8.89063	5941.46	17.0398		8.89038	7050.58	18.6284
8.90063	5800.16	16.9126		8.90038	6824.7	18.6567
8.91063	5686.16	17.1143		8.91038	6644.49	18.467
8.92063	5596.56	16.4779		8.92038	6502.68	17.8057
8.93063	5532.15	16.3099		8.93038	6394.9	17.6168
8.94063	5476.06	16.2223		8.94038	6305.76	17.5916
8.95062	5431.68	16.3606		8.95038	6237.58	17.5988
8.96062	5396.46	16.1239		8.96038	6182.47	17.1494
8.97062	5368.31	15.721		8.97038	6143.54	16.9588
8.98062	5340.04	16.2147		8.98037	6104.96	17.2592
8.99062	5320.14	16.2242		8.99037	6078.14	17.4416
9.00062	5299.89	15.7072		9.00037	6055.64	16.7094
9.01062	5282.46	15.7905		9.01037	6039.87	17.0206
9.02062	5265.46	15.9603		9.02037	6025.23	17.3184
9.03062	5252.76	16.0546		9.03037	6016.58	17.0277
9.04062	5241.28	15.5606		9.04037	6013.2	16.5593
9.05062	5230.27	15.4776		9.05037	6009.64	16.7584
9.06062	5220.14	15.9211		9.06037	6012.72	17.0377
9.07062	5211.27	15.9055		9.07037	6018.45	17.3316
9.08062	5206.94	15.494		9.08037	6027.49	16.5264
9.09062	5202.68	15.7035		9.09037	6037.25	17.0061
9.10062	5199.7	15.8306		9.10037	6054.19	16.9277
9.11062	5200.48	15.7028		9.11037	6070.82	16.9986
9.12062	5205.87	15.4937		9.12036	6089.34	16.7678
9.13062	5209.06	15.752		9.13036	6110.18	16.9105
9.14062	5221.45	15.7165		9.14036	6135.66	17.125
9.15062	5236.09	15.768		9.15036	6160.62	16.8137
9.16062	5252.91	15.5393		9.16036	6184.29	17.0805
9.17062	5273.47	15.697		9.17036	6211.06	17.0935
9.18061	5301.24	15.9337		9.18036	6239.42	17.1438
9.19061	5331.79	15.731		9.19036	6270.77	16.9915
9.20061	5362.56	15.8412		9.20036	6299.14	17.0553
9.21061	5401.41	16.0035		9.21036	6331.84	17.2249
9.22061	5443.83	15.9811		9.22036	6368.97	17.349
9.23061	5486.44	15.5993		9.23036	6408.46	17.1201
9.24061	5531.93	16.2672		9.24036	6448.02	17.4118
9.25061	5583.21	15.9811		9.25036	6496.63	17.4434
9.26061	5632.57	16.3001		9.26035	6548.33	17.5355
9.27061	5682.76	16.0532		9.27035	6600.82	17.329
9.28061	5729.86	16.2602		9.28035	6656.81	17.7198
9.29061	5776.67	16.4158		9.29035	6717.5	17.5753
9.30061	5817.98	16.2223		9.30035	6774.98	17.5891
9.31061	5852.07	16.1498		9.31035	6831.1	17.464
9.32061	5876.05	16.5311		9.32035	6883.63	17.8863
9.33061	5897.15	16.3915		9.33035	6932.12	17.8011
9.34061	5903.74	16.0125		9.34035	6971.65	17.6819
9.35061	5901.06	16.374		9.35035	6996.9	17.8099
9.36061	5886.2	16.1821		9.36035	7015.98	17.5356
9.37061	5869.69	16.4685		9.37035	7024.16	18.1264
9.38061	5840.47	15.9689		9.38035	7017.54	17.412
9.39061	5806.27	16.4457		9.39035	6999.06	17.9305
9.40061	5775.14	16.2146		9.40035	6978.89	17.4609
9.41061	5747.75	16.3362		9.41034	6949.58	17.8912
9.4206	5718.63	15.9973		9.42034	6915.5	17.865
9.4306	5698.48	16.2418		9.43034	6884.08	17.4596
9.4406	5689.89	16.0987		9.44034	6863.34	17.8641
9.4506	5692.97	16.4924		9.45034	6844.75	17.8408
9.4606	5703.55	15.883		9.46034	6834.59	17.5464
9.4706	5723.23	16.3469		9.47034	6838.9	17.6196
9.4806	5757.68	16.4683		9.48034	6858.53	17.9262
9.4906	5797.93	15.7954		9.49034	6879.93	17.7055
9.5006	5838.69	16.6146		9.50034	6914.78	17.7062
9.5106	5881.39	15.989		9.51034	6960.46	17.6276
9.5206	5922.24	16.3481		9.52034	7003.06	17.8435
9.5306	5957.75	16.1582		9.53034	7042.47	17.7472
9.5406	5981.11	16.1296		9.54034	7083.83	17.333
9.5506	5997.46	16.2813		9.55033	7123.69	18.0113
9.5606	6000.28	16.1171		9.56033	7143.91	17.4823
9.5706	5991.3	15.9819		9.57033	7154.73	17.7082
9.5806	5970.58	16.2846		9.58033	7157.57	17.6929
9.5906	5946.27	16.3137		9.59033	7152.63	17.8137
9.6006	5910.36	16.1115		9.60033	7128.71	17.8812
9.6106	5867.71	16.1415		9.61033	7097.87	17.5397
9.6206	5826.25	15.8457		9.62033	7065.88	17.5503
9.6306	5786.4	16.2609		9.63033	7030.25	17.8477
9.6406	5748.19	15.9592		9.64033	6989.24	17.5355
9.6506	5714.16	15.9694		9.65033	6950.11	17.4609
9.66059	5692.64	16.042		9.66033	6924.51	17.5911
9.67059	5675.64	16.0434		9.67033	6896.61	17.5659
9.68059	5663.99	15.845		9.68033	6873.89	17.6559
9.69059	5661.36	15.6334		9.69033	6858.75	17.2364
9.70059	5668.14	15.9409		9.70032	6856.13	17.4275
9.71059	5672.18	15.725		9.71032	6850.88	17.4385
9.72059	5678.53	15.7732		9.72032	6847.53	17.5309
9.73059	5686.97	15.5722		9.73032	6850.47	16.8938
9.74059	5694.9	16.0171		9.74032	6853.09	17.5206
9.75059	5693.34	15.5509		9.75032	6849.3	17.1545
9.76059	5686.83	15.6715		9.76032	6842.06	17.0788
9.77059	5680.9	15.5538		9.77032	6834.54	17.3577
9.78059	5664.6	15.6037		9.78032	6818.49	17.0713
9.79059	5643.78	15.7156		9.79032	6799.34	17.2782
9.80059	5617.95	15.6264		9.80032	6775.81	17.0969
9.81059	5595.1	15.5391		9.81032	6754.4	17.0557
9.82059	5565.91	15.6936		9.82032	6726.89	17.1457
9.83059	5537.32	15.3696		9.83032	6700.04	17.1074
9.84059	5509.65	15.0902		9.84031	6676.8	16.7457
9.85059	5487.98	15.7543		9.85031	6658.46	17.0575
9.86059	5463.28	15.2725		9.86031	6638.93	17.0294
9.87059	5442.74	15.5974		9.87031	6621.74	17.0126
9.88059	5426.86	14.9637		9.88031	6615.24	16.8559
9.89059	5413.14	15.4214		9.89031	6607.25	16.8274
9.90058	5401.9	15.2401		9.90031	6603.34	17.1358
9.91058	5393.01	15.1872		9.91031	6602.9	16.6761
9.92058	5392.98	15.3274		9.92031	6610.14	16.7118
9.93058	5390.08	15.2678		9.93031	6615.06	16.9759
9.94058	5389.48	15.1251		9.94031	6624.18	16.7568
9.95058	5391.27	15.3419		9.95031	6636.15	16.8824
9.96058	5397.95	14.9792		9.96031	6654.75	16.7417
9.97058	5402.19	15.1764		9.97031	6669.95	16.9598
9.98058	5407.7	15.2061		9.9803	6687.37	16.8998
9.99058	5415.73	15.0948		9.9903	6711.25	16.959
10.0006	5425.07	15.3681		10.0003	6734.8	16.9477
10.0106	5433.19	15.0796		10.0103	6759.74	17.0758
10.0206	5443.54	15.2463		10.0203	6786.88	16.8535
10.0306	5458.83	15.2911		10.0303	6818.38	17.0268
10.0406	5473.18	15.1686		10.0403	6849.76	16.9441
10.0506	5489.84	15.1473		10.0503	6884.58	17.1648
10.0606	5510.13	15.5943		10.0603	6923.26	17.1871
10.0706	5539.96	15.0971		10.0703	6967.24	16.9519
10.0806	5571.33	15.566		10.0803	7013.07	17.3427
10.0906	5610	15.2275		10.0903	7064.86	17.2594
10.1006	5659.91	15.6197		10.1003	7129.65	17.3545
10.1106	5722.14	15.5694		10.1103	7199.95	17.3921
10.1206	5798.45	15.6278		10.1203	7280.66	17.6468
10.1306	5896.05	15.9297		10.1303	7378.27	17.6435
10.1406	6020.36	16.1169		10.1403	7501.85	18.1028
10.1506	6174.82	16.6645		10.1503	7641.23	17.8256
10.1606	6369.02	16.4002		10.1603	7810.97	18.3043
10.1706	6608.6	17.0681		10.1703	8018.57	18.6309
10.1806	6902.64	17.602		10.1803	8272.55	19.0493
10.1906	7252.35	17.8882		10.1903	8567.49	19.0993
10.2006	7668.19	18.5288		10.2003	8919.49	19.8357
10.2106	8150.14	19.1842		10.2103	9337.41	20.1541
10.2206	8694.92	19.6215		10.2203	9814.01	20.8967
10.2306	9286.97	20.2749		10.2303	10348.5	21.6018
10.2406	9936.5	20.4577		10.2403	10946.9	21.6898
10.2506	10603.3	21.4429		10.2503	11599.6	22.4542
10.2606	11277	21.3275		10.2603	12279.8	22.5307
10.2706	11920.7	21.695		10.2703	12975	23.3184
10.2806	12515.7	22.6273		10.2803	13672.4	23.7719
10.2906	13033	22.3544		10.2903	14339	23.806
10.3006	13448.8	22.6671		10.3003	14934.1	24.2394
10.3106	13723.3	21.9869		10.3103	15455.3	24.3442
10.3206	13867.9	23.1543		10.3203	15867.1	24.7661
10.3306	13856.4	23.1711		10.3303	16158.3	25.061
10.3406	13689.5	22.3697		10.3403	16297.9	24.3361
10.3506	13419.2	22.3774		10.3503	16293.4	24.7049
10.3606	12998.3	22.3455		10.3603	16162.3	25.0882
10.3706	12488	22.3733		10.3703	15885.9	24.6839
10.3806	11917.1	21.7457		10.3803	15495.8	24.4821
10.3906	11323.2	21.472		10.3903	15018.2	24.398
10.4006	10713.2	21.4923		10.4003	14482.9	24.291
10.4106	10115.1	20.8729		10.4103	13904.1	23.7109
10.4206	9563.48	20.0198		10.4203	13313.8	23.4128
10.4306	9068.77	20.0493		10.4303	12746.4	23.2323
10.4406	8636.53	19.5581		10.4403	12214	22.7519
10.4506	8268.34	18.9102		10.4503	11726.9	22.2403
10.4606	7977.43	18.1604		10.4603	11304.8	21.9545
10.4706	7760.51	18.5723		10.4703	10956.1	21.6781
10.4806	7609.55	18.01		10.4803	10676.4	21.541
10.4906	7520.05	17.7402		10.4903	10470.9	20.7386
10.5006	7497.52	17.8291		10.5003	10346.2	20.9434
10.5106	7535.27	17.7386		10.5103	10298.4	20.982
10.5206	7629.9	18.3877		10.5203	10312.5	20.7963
10.5306	7784.88	17.7822		10.5303	10403.6	20.6216
10.5406	8005.41	18.4464		10.5403	10572.8	21.2586
10.5506	8287.75	19.0249		10.5503	10814.1	21.3577
10.5606	8637.34	18.9766		10.5603	11117.5	21.6809
10.5706	9051.94	19.5157		10.5703	11500.8	21.9965
10.5806	9530.78	20.2738		10.5803	11950.1	22.5292
10.5906	10066.5	20.4897		10.5903	12458	22.5884
10.6006	10647.6	21.0515		10.6003	13017	22.9815
10.6105	11265.9	21.2457		10.6103	13620.4	23.8434
10.6205	11887.8	21.7768		10.6203	14235.4	23.8507
10.6305	12504.5	22.6397		10.6303	14846.2	24.0693
10.6405	13080.8	21.9222		10.6403	15427.6	24.3429
10.6506	13600.9	22.953		10.6503	15948.5	24.8278
10.6606	14028.3	22.9625		10.6603	16388.9	24.9256
10.6706	14341.8	22.5423		10.6703	16701.8	24.6108
10.6806	14525.7	23.1394		10.6803	16896.6	24.6917
10.6905	14557.2	22.7101		10.6903	16934.7	25.1826
10.7005	14441.8	23.0177		10.7003	16811.5	24.5114
10.7105	14182.2	22.8353		10.7103	16537	24.6219
10.7205	13784	21.8819		10.7203	16122	24.2935
10.7305	13265.5	22.3362		10.7302	15576.5	23.9521
10.7406	12662.8	22.3892		10.7402	14921.1	23.9855
10.7506	11998.7	21.285		10.7502	14199.6	23.2371
10.7606	11297.1	21.1949		10.7602	13431.5	23.0282
10.7706	10589.9	20.9291		10.7703	12648.7	22.445
10.7805	9915.37	20.1062		10.7803	11877.4	21.8973
10.7905	9280.24	19.8612		10.7903	11148.9	21.5783
10.8005	8704.74	19.0086		10.8003	10470.9	20.883
10.8105	8197.66	18.8577		10.8102	9865.64	20.4966
10.8206	7763.67	17.8783		10.8202	9333.61	19.6145
10.8306	7403.87	17.6737		10.8302	8878.93	19.2697
10.8406	7112.27	17.2721		10.8402	8500.43	19.0591
10.8505	6880.63	16.741		10.8502	8195.65	17.8189
10.8605	6703.09	16.5048		10.8602	7957.95	18.094
10.8705	6573.19	16.2321		10.8702	7773.99	18.2625
10.8805	6484.5	15.8959		10.8802	7649.05	17.0866
10.8905	6423.34	16.1155		10.8902	7565.44	17.4992
10.9005	6391.36	15.6807		10.9002	7524.89	17.3501
10.9105	6379.11	16.0158		10.9102	7517.85	17.1928
10.9205	6388.45	15.8969		10.9202	7547.07	17.3808
10.9305	6412.29	15.4266		10.9302	7608.15	16.9147
10.9405	6455.76	16.3302		10.9402	7700.84	17.7957
10.9505	6515.19	15.874		10.9502	7831.05	17.7256
10.9605	6591.36	15.9011		10.9602	7995.82	17.4739
10.9705	6687.95	16.0911		10.9702	8200.06	18.2918
10.9805	6806.74	16.3995		10.9802	8444.89	18.476
10.9905	6951.39	16.6005		10.9902	8737.89	18.527
11.0005	7122.81	16.7703		11.0002	9070.77	18.9667
11.0105	7326.92	16.8684		11.0102	9448.63	19.3974
11.0205	7559.57	17.6841		11.0202	9861.88	20.3419
11.0305	7828.78	17.5309		11.0302	10311.4	19.6911
11.0405	8129.24	17.6422		11.0402	10778.9	20.1319
11.0505	8457.38	18.8191		11.0502	11261.4	21.4517
11.0605	8800.74	18.1712		11.0602	11725.1	20.7553
11.0705	9159.94	18.5992		11.0702	12162.8	20.9649
11.0805	9521.03	19.2075		11.0802	12552.7	21.4519
11.0905	9857.39	19.3702		11.0902	12871.2	21.8839
11.1005	10159.9	19.2172		11.1002	13096.8	21.3338
11.1105	10425	19.0355		11.1102	13225.2	21.1458
11.1205	10627.1	19.6405		11.1202	13245.2	21.8051
11.1305	10745.7	19.8828		11.1302	13140.7	22.2704
11.1405	10788.6	18.9043		11.1402	12929.3	20.6362
11.1505	10746.3	19.2164		11.1502	12621.3	20.849
11.1605	10610.2	19.6253		11.1602	12220.2	21.4048
11.1705	10392	19.4457		11.1702	11741.7	21.362
11.1805	10114.4	18.6162		11.1802	11222.2	19.5799
11.1905	9779.28	18.8174		11.1902	10680.1	20.0322
11.2005	9400.51	19.0582		11.2002	10125.5	20.1053
11.2105	8999.23	18.5234		11.2102	9583.63	19.4197
11.2205	8602.68	17.7753		11.2202	9071.35	18.5649
11.2305	8219.08	17.843		11.2302	8610.01	18.5734
11.2405	7850.74	17.9158		11.2402	8189.54	18.5729
11.2505	7520.78	17.0276		11.2502	7822.7	17.1555
11.2605	7231.06	16.7533		11.2602	7511.73	17.0172
11.2705	6982.7	16.6963		11.2702	7252.79	17.0343
11.2805	6772.67	16.4754		11.2802	7037.18	16.7825
11.2905	6605.45	15.8894		11.2902	6862.28	16.0091
11.3005	6472.03	15.4269		11.3002	6725.74	15.8224
11.3105	6365.52	15.7937		11.3102	6616.41	16.17
11.3205	6286.4	15.6045		11.3202	6529.32	15.8058
11.3305	6227.59	14.7925		11.3302	6462.69	15.0598
11.3405	6186.92	15.5387		11.3402	6413	15.6885
11.3505	6154.27	15.4128		11.3502	6372.2	15.7749
11.3605	6134.18	14.8546		11.3602	6341.83	15.0849
11.3705	6121.23	15.0242		11.3702	6317.51	15.2936
11.3805	6113.79	14.9243		11.3802	6299.69	15.0953
11.3905	6108.25	15.4385		11.3902	6284.68	15.707
11.4005	6106.51	14.7611		11.4002	6272.69	14.9082
11.4105	6107.51	14.6561		11.4102	6262.94	14.9763
11.4205	6109.7	15.5112		11.4202	6255.85	15.6729
11.4305	6112.91	14.9987		11.4302	6250.46	14.9408
11.4405	6118.63	14.6905		11.4402	6246.69	15.0078
11.4505	6126	15.0626		11.4502	6243.05	15.2942
11.4605	6133.08	15.0622		11.4602	6239.97	15.1554
11.4705	6144.59	15.1334		11.4702	6237.66	15.1852
11.4805	6158.07	14.6904		11.4802	6237.01	14.9274
11.4905	6167.6	15.0038		11.4902	6236.39	14.9772
11.5005	6183.44	15.6295		11.5002	6236.87	15.4746
11.5105	6202.63	14.7375		11.5102	6240.71	14.8399
11.5205	6222.34	14.9284		11.5202	6244.28	14.9739
11.5305	6242.96	15.228		11.5302	6248.92	15.4412
11.5405	6269.36	14.9969		11.5402	6256.52	14.8528
11.5505	6298.97	15.3147		11.5502	6265.82	15.0743
11.5605	6330.53	14.8684		11.5602	6276.82	15.1191
11.5705	6363.97	15.4743		11.5702	6287.5	15.1419
11.5805	6404.31	15.4569		11.5802	6304.52	15.3613
11.5905	6446.64	14.9163		11.5902	6320.05	14.8615
11.6005	6491.88	15.5074		11.6002	6339.48	15.1856
11.6105	6537.77	15.7161		11.6102	6358.4	15.4785
11.6205	6588.31	15.1481		11.6202	6381.73	14.97
11.6305	6635.71	15.4695		11.6302	6401.12	15.3006
11.6405	6681.94	15.5523		11.6402	6422.1	15.3116
11.6505	6722.97	15.7227		11.6502	6443.76	15.1336
11.6605	6761.25	15.3553		11.6602	6465.03	15.3218
11.6705	6790.46	15.4283		11.6702	6482.13	15.077
11.6805	6812.76	15.9721		11.6802	6500.32	15.413
11.6905	6826.13	15.551		11.6902	6517.67	15.2507
11.7005	6828.79	15.423		11.7002	6530.28	15.2295
11.7105	6822.2	15.6137		11.7102	6540.26	15.5836
11.7205	6808.82	15.4868		11.7202	6546.78	15.2702
11.7305	6788.4	15.7944		11.7302	6552.14	15.2041
11.7405	6760.91	15.3283		11.7402	6549.64	15.376
11.7505	6728.92	15.507		11.7502	6547.15	15.2586
11.7605	6698.48	15.6681		11.7602	6543.48	15.4447
11.7705	6668.06	15.1509		11.7702	6538.47	15.0505
11.7805	6635.17	15.6556		11.7802	6528.8	15.305
11.7905	6604.46	15.443		11.7902	6518.52	15.5421
11.8005	6581.45	15.3157		11.8002	6513.43	14.997
11.8105	6558.11	15.2974		11.8102	6505.71	15.2714
11.8205	6540.68	15.3478		11.8202	6493.73	15.3289
11.8305	6526.87	15.4838		11.8302	6488.06	15.3722
11.8405	6520.76	15.2618		11.8402	6487.32	15.2688
11.8505	6512.31	15.0718		11.8502	6483.43	15.0427
11.8605	6509.65	15.3779		11.8602	6482.21	15.3765
11.8705	6512.32	15.2139		11.8702	6486.6	15.0716
11.8805	6514.94	15.2239		11.8802	6491.77	15.1674
11.8905	6519.66	15.2108		11.8902	6497.69	15.5519
11.9005	6526.87	15.1091		11.9002	6502.83	14.8936
11.9105	6536.33	15.5879		11.9102	6513.37	15.2685
11.9205	6545.83	15.0716		11.9202	6520.4	15.3815
11.9305	6554.38	15.2605		11.9302	6527.41	15.0337
11.9405	6565.05	15.3604		11.9402	6534.31	15.2773
11.9505	6578.25	15.0694		11.9502	6543.08	14.9535
11.9605	6585.13	15.1758		11.9602	6548.16	15.4889
11.9705	6593.04	15.5103		11.9702	6553.07	15.277
11.9805	6606.04	15.1121		11.9802	6559.39	14.9886
11.9905	6617.82	15.327		11.9902	6563.7	15.3577
12.0005	6626.6	15.3038		12.0002	6566.4	15.2159
12.0105	6633.43	15.2723		12.0102	6569.01	15.3782
12.0205	6647.35	15.3521		12.0202	6577.16	15.0285
12.0305	6654.71	15.1551		12.0302	6577.95	15.0754
12.0405	6662.39	15.5099		12.0402	6581.08	15.5914
12.0505	6667.57	15.281		12.0502	6587.45	15.1414
12.0605	6680.5	15.2414		12.0602	6595.52	15.1957
12.0705	6685.97	15.3345		12.0702	6602.92	15.3717
12.0805	6691.88	15.1819		12.0802	6608.02	14.9838
12.0905	6702.43	15.5285		12.0902	6619.96	15.4049
12.1005	6711.15	15.2334		12.1002	6631.06	15.1102
12.1105	6718.13	15.2893		12.1102	6640.35	15.2214
12.1205	6726.52	15.649		12.1202	6652.45	15.5945
12.1305	6740.11	15.1712		12.1302	6668.72	14.9881
12.1405	6750.52	15.4469		12.1402	6682.5	15.4885
12.1505	6763.04	15.3593		12.1502	6699.23	15.3468
12.1605	6778.43	15.4749		12.1601	6719.28	15.2517
12.1705	6796.76	15.3588		12.1701	6739.46	15.3161
12.1805	6813.73	15.3687		12.1801	6762	15.328
12.1905	6834.15	15.3268		12.1901	6785.47	15.5886
12.2005	6857.11	15.8358		12.2002	6815.75	15.4005
12.2105	6882.48	15.0157		12.2102	6848.01	15.1499
12.2205	6910.29	15.8354		12.2202	6881.49	15.7215
12.2305	6941.14	15.5623		12.2302	6921.1	15.6217
12.2405	6980.08	15.4353		12.2401	6967.88	15.4632
12.2505	7020.1	15.7363		12.2501	7020.13	15.6735
12.2605	7065.78	15.6102		12.2601	7080.42	15.7789
12.2705	7122.55	16.0907		12.2701	7152.3	15.9797
12.2805	7187.87	15.6924		12.2801	7236.01	15.7316
12.2905	7259.34	15.8401		12.2901	7331.52	16.11
12.3005	7345.87	16.1246		12.3001	7439.32	16.165
12.3105	7446.67	16.1992		12.3101	7565.66	16.2875
12.3205	7560.16	16.1893		12.3201	7702.3	16.4243
12.3305	7685.01	16.4509		12.3301	7856.73	16.6072
12.3405	7824.09	16.6133		12.3401	8026.08	16.9393
12.3505	7977.15	16.729		12.3501	8209.93	16.8834
12.3605	8130.5	16.7248		12.3601	8402.77	17.0377
12.3705	8287.37	16.8293		12.3701	8605.42	17.5526
12.3805	8447.92	17.1309		12.3801	8813.94	17.4564
12.3905	8603.27	17.0043		12.3901	9022.7	17.4983
12.4005	8737.85	17.0264		12.4001	9219.85	17.3825
12.4105	8854.94	17.5981		12.4101	9403.44	18.3023
12.4205	8953.27	17.1322		12.4201	9568.49	17.8023
12.4305	9021.15	17.2249		12.4301	9706.76	17.7542
12.4405	9053.75	17.6399		12.4401	9811.54	18.1628
12.4505	9056.99	17.1774		12.4501	9882.35	18.0851
12.4605	9028.06	17.4284		12.4601	9912.44	18.1949
12.4705	8968.35	17.015		12.4701	9906.05	17.9095
12.4805	8882.55	17.4544		12.4801	9864.19	18.3446
12.4905	8780.08	17.3008		12.4901	9784.74	18.128
12.5005	8664.13	17.0094		12.5001	9681.59	17.7792
12.5105	8536.84	17.0488		12.5101	9550.95	17.8569
12.5205	8409.24	17.2309		12.5201	9403.56	18.1983
12.5305	8286.78	16.6393		12.5301	9255.02	17.3925
12.5405	8173.03	17.0922		12.5401	9096.31	17.7497
12.5505	8073.28	16.516		12.5501	8942.99	17.4468
12.5605	7989.86	16.7946		12.5601	8803.76	17.6801
12.5705	7922.92	16.4415		12.5701	8682.73	17.2155
12.5805	7871.78	16.4009		12.5801	8576.44	17.2401
12.5905	7842.02	16.6545		12.5901	8495.95	17.309
12.6005	7826.72	16.2956		12.6001	8438.33	17.1961
12.6105	7827.58	16.2016		12.6101	8403.87	16.7847
12.6205	7839.04	16.4856		12.6201	8391.48	17.0759
12.6305	7867.95	16.4752		12.6301	8399.95	17.1603
12.6405	7908.14	16.3614		12.6401	8424.59	16.7584
12.6505	7956.55	16.4173		12.6501	8460.27	17.079
12.6605	8006.86	16.4264		12.6601	8507.1	16.9665
12.6705	8064.56	16.7694		12.6701	8556.7	17.1094
12.6805	8127.4	16.4252		12.6801	8604.19	16.877
12.6905	8182.19	16.3154		12.6901	8644.13	16.8342
12.7005	8234.97	16.7826		12.7001	8675.09	17.2163
12.7105	8277.6	16.7761		12.7101	8692.29	16.9515
12.7205	8315.51	16.2776		12.7201	8686.64	16.5633
12.7305	8339.91	16.8495		12.7301	8667.32	17.2568
12.7405	8349.09	16.6397		12.7401	8631.41	16.6876
12.7505	8348.84	16.5668		12.7501	8582.78	16.8587
12.7605	8334.44	16.6322		12.7601	8510.61	16.6508
12.7705	8306.1	16.5189		12.7701	8432.62	16.8125
12.7805	8264.11	16.8454		12.7801	8346.78	17.0171
12.7905	8215.2	16.0736		12.7901	8253.17	16.1662
12.8005	8159.84	16.4817		12.8001	8158.94	16.7202
12.8105	8099.17	16.8605		12.8101	8067.19	16.8416
12.8205	8035.09	16.2584		12.8201	7981.27	16.1114
12.8305	7972.79	16.0506		12.8301	7898.57	16.2904
12.8405	7918.15	16.3977		12.8401	7826.75	16.2028
12.8505	7863.99	16.427		12.8501	7764.93	16.2401
12.8605	7818.36	16.3843		12.8601	7711.49	16.1329
12.8705	7775.57	15.7125		12.8701	7663.31	15.5779
12.8805	7746.55	16.3366		12.8801	7626.45	16.4667
12.8905	7720.62	16.2208		12.8901	7595.87	16.1073
12.9005	7700.75	15.629		12.9001	7571.24	15.6086
12.9105	7685.66	15.9803		12.9101	7553.14	15.8879
12.9205	7677.22	16.1754		12.9201	7538.36	15.9251
12.9305	7677.54	16.0084		12.9301	7536.11	15.7798
12.9405	7672.73	15.8277		12.9401	7529.43	15.6188
12.9505	7675	15.9233		12.9501	7529.08	15.8066
12.9605	7680.28	16.2774		12.9601	7529.94	16.0017
12.9705	7691.24	15.7166		12.9701	7535.5	15.7061
12.9805	7696.35	15.6782		12.9801	7538.73	15.6629
12.9905	7707.98	16.2667		12.9901	7545.21	16.0315
13.0005	7720.5	16.1589		13.0001	7554.37	15.9061
13.0105	7736.9	15.7075		13.0101	7564.73	15.4404
13.0205	7750.44	16.087		13.0201	7574.8	15.9302
13.0305	7762.05	16.0887		13.0301	7583.9	15.8938
13.0404	7779.03	15.9366		13.0401	7597.94	15.8916
13.0504	7794.52	15.7894		13.0501	7610.81	15.7426
13.0604	7812.87	15.9766		13.0601	7626.7	15.7776
13.0704	7825.94	16.5832		13.0701	7642.52	16.1841
13.0805	7844.74	15.633		13.0801	7659.08	15.4262
13.0905	7865.78	15.987		13.0901	7680.93	15.9864
13.1005	7887.94	16.4103		13.1001	7702.34	16.0881
13.1105	7910.71	15.9569		13.1101	7727.49	15.8963
13.1204	7935.41	16.1358		13.1201	7751.64	15.8909
13.1304	7968.87	16.0855		13.1301	7784.35	16.0672
13.1404	8005.78	16.4372		13.1401	7819.85	16.043
13.1504	8049.57	16.5065		13.1501	7859.27	16.2494
13.1605	8097.57	15.8445		13.1601	7906.26	15.8107
13.1705	8156.15	16.6503		13.1701	7961.22	16.3004
13.1805	8223.75	16.8043		13.1801	8028.35	16.668
13.1905	8298.21	15.9799		13.1901	8099.7	16.0509
13.2005	8379.41	16.9925		13.2001	8179.59	16.6061
13.2104	8470.34	16.6383		13.2101	8263.08	16.3151
13.2204	8566.09	16.8373		13.2201	8355.82	16.7093
13.2304	8665.07	16.9131		13.2301	8449.18	16.6098
13.2404	8762.61	16.5758		13.2401	8546.11	16.649
13.2504	8856.49	17.4531		13.2501	8641.15	17.0066
13.2604	8951.84	16.9555		13.2601	8734.57	16.7467
13.2704	9029.65	17.1073		13.2701	8817.68	17.1128
13.2804	9097.37	17.5008		13.2801	8893.06	17.2479
13.2904	9154.11	16.9432		13.2901	8955.78	16.8746
13.3004	9195.58	17.4965		13.3001	9000.84	17.1675
13.3104	9216.37	17.5743		13.3101	9029.49	17.3597
13.3204	9221.11	17.0708		13.3201	9043.1	16.9585
13.3304	9208.13	17.6027		13.3301	9039.93	17.1942
13.3404	9178.12	17.2211		13.3401	9018.3	17.4138
13.3504	9132.2	17.5928		13.3501	8983.32	17.2305
13.3604	9074.71	17.3445		13.3601	8944.31	17.3632
13.3704	9012.53	16.9669		13.3701	8891.99	17.059
13.3804	8948.03	17.8332		13.3801	8832.35	17.3515
13.3904	8878.85	17.3932		13.3901	8772.88	17.2889
13.4004	8815.8	16.8493		13.4001	8717.42	16.8712
13.4104	8754.28	17.1533		13.4101	8663.31	17.1103
13.4204	8699.98	17.2939		13.4201	8612.61	17.2287
13.4304	8647.66	17.1307		13.4301	8567.89	17.0935
13.4404	8602.78	17.0472		13.4401	8533.3	16.7654
13.4504	8565.97	16.9549		13.4501	8501.62	17.1045
13.4604	8532.63	17.2271		13.4601	8467.66	17.0539
13.4704	8506.83	16.6674		13.4701	8448.3	16.83
13.4804	8485.24	16.7921		13.4801	8432.59	16.6021
13.4904	8467.29	17.2755		13.4901	8416.23	17.1708
13.5004	8454.08	17.0668		13.5001	8400.28	16.8168
13.5104	8447.27	16.5807		13.5101	8390.25	16.6877
13.5204	8439.3	16.951		13.5201	8383.3	16.8851
13.5304	8433.94	16.966		13.5301	8379.32	16.8445
13.5404	8429.74	16.8272		13.5401	8374.63	17.1345
13.5504	8434	16.6486		13.5501	8373.41	16.6402
13.5604	8433.93	17.1992		13.5601	8375.88	16.6749
13.5704	8436.99	17.2142		13.5701	8379.89	17.1581
13.5804	8445.88	16.5626		13.58	8390.51	16.5435
13.5904	8455.66	16.8016		13.59	8401.25	16.7935
13.6004	8466.36	17.3397		13.6	8413.4	17.3162
13.6104	8478.12	16.906		13.61	8427.49	16.782
13.6204	8498.4	16.7864		13.6201	8447.8	16.9466
13.6304	8514.5	16.8373		13.6301	8469.19	16.9476
13.6404	8534.41	17.4152		13.6401	8497.05	17.1457
13.6504	8555.69	16.9596		13.6501	8528.68	16.9961
13.6604	8585.24	16.8193		13.6601	8566.35	16.7221
13.6704	8612.25	17.3972		13.67	8609.02	17.3433
13.6804	8646.02	17.5089		13.68	8660.98	17.5685
13.6904	8689.63	17.0682		13.69	8724.84	17.0867
13.7004	8740.75	16.9698		13.7	8791.53	17.1631
13.7104	8796.74	17.6008		13.7101	8870.15	17.7148
13.7204	8863.62	17.4606		13.72	8963.16	17.6205
13.7304	8945.56	17.4772		13.73	9070.38	17.4871
13.7404	9035.98	17.4861		13.74	9185.07	17.6898
13.7504	9139.49	18.2047		13.75	9318.6	18.0709
13.7604	9253.29	17.8306		13.76	9462.33	18.4973
13.7704	9384.22	17.6813		13.77	9613.57	17.8315
13.7804	9523.37	18.2375		13.78	9777.46	18.3064
13.7904	9667.78	18.1873		13.79	9946.65	18.6109
13.8004	9825.56	18.2496		13.8	10111.8	18.2953
13.8104	9973.08	18.3214		13.81	10266.8	18.7936
13.8204	10122.8	18.645		13.82	10414.2	18.6262
13.8304	10263.5	18.7295		13.83	10549.5	18.9703
13.8404	10385.7	18.6679		13.84	10658	18.7255
13.8504	10488	18.4969		13.85	10728.8	18.7059
13.8604	10574	19.2871		13.86	10772.8	19.3088
13.8704	10626.6	18.4941		13.87	10791.3	18.9019
13.8804	10650.8	18.7063		13.88	10769.4	18.5695
13.8904	10643.6	18.984		13.89	10712.1	19.3836
13.9004	10607.4	18.5587		13.9	10631.9	18.4588
13.9104	10553.9	19.0991		13.91	10532.7	18.9892
13.9204	10463.7	18.8079		13.92	10411.6	18.9503
13.9304	10363.5	18.7701		13.93	10282.5	18.4781
13.9404	10255.2	18.6567		13.94	10151.1	19.008
13.9504	10140.6	18.5078		13.95	10017.8	18.3994
13.9604	10018.7	18.5846		13.96	9894.55	18.5069
13.9704	9906.92	18.5167		13.97	9789.99	18.6195
13.9804	9810.57	18.2387		13.98	9701.67	17.9625
13.9904	9719.56	18.6418		13.99	9620.98	18.5614
14.0004	9637.81	18.1801		14	9563.12	18.1666
14.0104	9578.33	18.0067		14.01	9524.85	17.8588
14.0204	9539.9	18.3627		14.02	9495.1	18.2594
14.0304	9509.54	17.9309		14.03	9479.13	18.1859
14.0404	9499.99	18.1166		14.04	9478.82	17.9223
14.0504	9510.86	18.2234		14.05	9492.94	18.1236
14.0604	9528.92	18.0694		14.06	9507.91	17.9033
14.0704	9558.15	18.3342		14.07	9531.42	18.4115
14.0804	9602.2	17.8356		14.08	9568.72	17.7985
14.0904	9655.6	18.2038		14.09	9609.71	18.0028
14.1004	9710.23	18.5108		14.1	9646.91	18.5572
14.1104	9769.55	18.0415		14.11	9686.31	18.0566
14.1204	9837.55	18.1076		14.12	9728.44	17.9208
14.1304	9896.47	18.6056		14.13	9757.21	18.5442
14.1404	9952.04	18.4823		14.14	9778.36	18.2511
14.1504	9993.14	18.2642		14.15	9788.07	18.2142
14.1604	10034.9	18.3732		14.16	9789.67	18.1937
14.1704	10045.5	18.7824		14.17	9766.07	18.2552
14.1804	10036.7	18.835		14.18	9731.63	18.4287
14.1904	10013.7	17.7961		14.19	9684.6	17.8562
14.2004	9970.51	18.5003		14.2	9620.95	18.2928
14.2104	9910.51	18.6173		14.21	9544.89	18.4329
14.2204	9830.85	18.4454		14.22	9461.13	17.8515
14.2304	9748.59	18.1001		14.23	9381.6	18.0502
14.2404	9655.44	18.4435		14.24	9288.41	17.8076
14.2504	9558.22	18.6346		14.25	9195.65	18.2056
14.2604	9462.23	17.9514		14.26	9111.06	17.9379
14.2704	9373.15	17.7984		14.27	9035.1	17.3341
14.2804	9282.97	18.4282		14.28	8961.82	18.2739
14.2904	9206.72	18.0958		14.29	8899.49	17.6506
14.3004	9139.64	17.5794		14.3	8844.64	17.3811
14.3104	9079.26	18.0022		14.31	8797.88	17.5757
14.3204	9026.37	17.7737		14.32	8761.44	17.6599
14.3304	8981.19	17.7462		14.33	8730.82	17.6553
14.3404	8948.97	17.6036		14.34	8709.28	17.2003
14.3504	8914.95	17.6288		14.35	8686.09	17.3238
14.3604	8891.34	18.0562		14.36	8672.15	17.7421
14.3704	8876.35	17.3115		14.37	8664.27	17.1832
14.3804	8862.13	17.4506		14.38	8657.95	17.187
14.3904	8852.78	17.8759		14.39	8654.21	17.7232
14.4004	8849.01	17.5167		14.4	8658.01	17.5651
14.4104	8850.35	17.7085		14.41	8662.16	17.3386
14.4204	8848.4	17.6853		14.42	8667.05	17.2831
14.4304	8854.37	17.5483		14.43	8679.84	17.5365
14.4404	8859.35	17.6597		14.44	8692.48	17.5533
14.4504	8866.63	17.4821		14.45	8705.72	17.4305
14.4604	8873.08	17.7197		14.46	8720.3	17.442
14.4704	8883.83	17.7372		14.47	8742.89	17.6264
14.4804	8897.89	17.6113		14.48	8766.02	17.7184
14.4904	8913.2	17.7346		14.49	8782.73	17.5518
14.5004	8926.89	17.8623		14.5	8804.23	17.4431
14.5104	8942.88	17.6298		14.51	8829.79	17.6443
14.5204	8959.69	17.8762		14.52	8855.57	17.7425
14.5304	8967.76	17.6887		14.53	8872.12	17.7044
14.5404	8983.87	18.0162		14.54	8893.46	17.5558
14.5504	8996.25	17.5723		14.55	8912.16	17.7259
14.5604	9002.06	17.882		14.56	8927.77	17.8434
14.5704	9005.34	17.8765		14.57	8943.2	17.6127
14.5804	9011.97	17.8162		14.58	8955.31	17.6576
14.5904	9018.61	17.611		14.59	8964.22	17.9867
14.6004	9021.3	17.967		14.6	8966.88	17.6411
14.6104	9022.11	17.8713		14.61	8971.73	17.7102
14.6204	9024.36	17.8849		14.62	8976.26	17.7733
14.6304	9022.69	17.9375		14.63	8974.74	18.0052
14.6404	9020.86	18.0654		14.64	8972.84	17.9394
14.6504	9020.5	17.6177		14.65	8973.29	17.6423
14.6604	9016.5	17.833		14.66	8975.59	17.6743
14.6704	9011.23	18.0547		14.67	8971.64	18.1493
14.6804	9008.63	17.8039		14.68	8970.39	17.7879
14.6904	9007.68	17.5631		14.69	8971.98	17.5367
14.7004	9003.6	17.8855		14.7	8972.8	17.9463
14.7104	8999.45	18.1991		14.71	8973.1	18.1397
14.7204	9000.5	17.8282		14.72	8976.55	17.6074
14.7304	9003.91	17.7844		14.73	8980.19	17.9135
14.7404	9006.87	18.0718		14.74	8980.4	17.6819
14.7504	9006.7	17.9278		14.75	8980.77	18.0117
14.7604	9014.42	17.6324		14.76	8980.87	17.682
14.7704	9022.75	17.888		14.77	8987.07	17.8092
14.7804	9027.41	18.3363		14.78	8984.61	18.2642
14.7904	9034.72	18.005		14.79	8982.09	17.8636
14.8004	9036.36	17.6354		14.8	8975.44	17.8419
14.8104	9041.29	18.2621		14.81	8975.76	18.1816
14.8204	9041.07	18.4398		14.82	8967.84	18.0885
14.8304	9041.3	17.9169		14.83	8956.49	18.1709
14.8404	9040.37	17.8653		14.84	8946.88	17.7592
14.8504	9036.28	18.1801		14.85	8934.15	17.9798
14.8604	9033.46	18.5391		14.86	8920.04	18.1299
14.8704	9026.72	17.6376		14.87	8902.72	17.9875
14.8804	9025.39	18.1378		14.88	8889.43	17.8865
14.8904	9014.18	18.2519		14.89	8873.82	18.1836
14.9004	9007.38	18.2757		14.9	8857.08	18.0307
14.9104	8998.78	17.9551		14.91	8842.56	17.8071
14.9204	8993.46	18.1196		14.92	8828.92	17.9287
14.9304	8987.69	18.1597		14.93	8818.98	18.0536
14.9404	8976.3	18.202		14.94	8804.04	18.1085
14.9504	8974.36	17.746		14.95	8792.48	17.6134
14.9604	8968.03	18.6204		14.96	8789.37	18.3929
14.9704	8967.01	18.2098		14.97	8782.68	17.9934
14.9804	8961.85	17.8681		14.98	8775.76	17.6664
14.9904	8958.97	18.1936		14.99	8774.79	18.0115
15.0004	8959.86	18.2085		15	8778.09	17.8059
15.0104	8960.1	18.3162		15.0099	8779.9	18.4831
15.0204	8963.82	18.1242		15.0199	8785.64	17.9324
15.0304	8970.58	17.7308		15.0299	8786.84	17.5302
15.0404	8978.63	18.6514		15.0399	8796.35	18.4558
15.0504	8985.11	18.322		15.05	8804.31	18.2234
15.0604	8997.64	17.9599		15.06	8817.82	17.8322
15.0704	9014.3	18.4239		15.07	8832.46	17.9806
15.0804	9029.79	18.2644		15.08	8849.22	18.1953
15.0904	9049.62	18.4654		15.0899	8876.59	18.3036
15.1004	9075.49	18.2788		15.0999	8905.2	17.9738
15.1104	9109.03	18.1732		15.1099	8941.32	18.1848
15.1204	9142.8	18.7668		15.1199	8987.66	18.7219
15.1304	9186.52	18.2412		15.1299	9035.82	18.1822
15.1404	9236.01	18.6041		15.14	9096.77	18.2632
15.1504	9291.81	18.7586		15.1499	9169.3	18.5876
15.1604	9347.18	18.5903		15.1599	9255.63	18.7349
15.1704	9414.08	18.8667		15.1699	9349.67	18.6999
15.1804	9485.35	18.5234		15.1799	9450.22	18.4892
15.1904	9552.89	19.0258		15.1899	9556.78	19.2078
15.2004	9623.06	18.9017		15.1999	9669.76	19.0521
15.2104	9686.74	18.9057		15.2099	9786.26	18.98
15.2204	9746.68	18.9165		15.2199	9896.11	19.0407
15.2304	9796.41	18.951		15.2299	10005.8	19.2748
15.2404	9837.04	19.0881		15.2399	10103	19.2926
15.2504	9863.81	18.8642		15.2499	10186.4	19.2855
15.2604	9879.52	19.3486		15.2599	10253.1	19.6953
15.2704	9879.19	19.1157		15.2699	10301.8	19.2892
15.2804	9863.36	18.9565		15.2799	10321.6	19.3759
15.2904	9833.49	18.9709		15.2899	10319.7	19.3432
15.3004	9790.3	18.9868		15.2999	10289.6	19.1576
15.3104	9737.32	19.1457		15.3099	10240.9	19.8285
15.3204	9680.95	18.9052		15.3199	10175.5	19.1722
15.3304	9614.27	19.0247		15.3299	10085.2	19.3371
15.3404	9559.66	19.1942		15.3399	9999.62	19.7228
15.3504	9499.88	18.633		15.3499	9897.05	18.7344
15.3604	9438.47	18.8742		15.3599	9788.43	19.5491
15.3704	9383.79	18.7135		15.3699	9687.65	18.8343
15.3803	9341.64	18.6924		15.3799	9593.22	18.9926
15.3903	9306.75	19.3399		15.3899	9495.23	19.4379
15.4003	9277.85	18.336		15.3999	9410.68	18.347
15.4103	9262.06	18.7965		15.4099	9336.41	19.1274
15.4203	9258.41	18.5943		15.4199	9274.25	18.5811
15.4304	9263.27	18.5452		15.4299	9222.29	18.6235
15.4404	9280.56	19.1351		15.4399	9183.8	19.2571
15.4504	9307.19	18.2935		15.4499	9161.91	18.1242
15.4604	9340	18.9506		15.4599	9145.33	18.8298
15.4703	9379.39	19.0672		15.4699	9139.43	18.5929
15.4803	9425.74	18.4811		15.4799	9146.29	18.5374
15.4903	9484.64	19.2285		15.4899	9158.33	18.8451
15.5003	9533.98	18.6369		15.4999	9176.73	18.1842
15.5104	9579.78	19.0948		15.5099	9198.09	19.1008
15.5204	9632.18	19.2261		15.5199	9234.59	18.7662
15.5304	9673.57	18.6441		15.5299	9264.73	18.3459
15.5404	9702.27	19.5363		15.5399	9300.12	19.006
15.5503	9724.24	18.8898		15.5499	9336.17	18.5434
15.5603	9738.21	18.6926		15.5599	9367.35	18.7915
15.5703	9737.39	19.4251		15.5699	9390.5	18.9024
15.5803	9720.66	19.0527		15.5799	9408.69	18.6518
15.5904	9701.27	19.4372		15.5899	9423.57	19.1531
15.6004	9671.78	18.6179		15.5999	9424.34	18.3857
15.6104	9628.32	19.0432		15.6099	9417.45	18.9277
15.6203	9575.24	19.2715		15.6199	9404.76	18.9673
15.6303	9526.92	18.6471		15.6299	9389.65	18.6319
15.6403	9469.27	19.1262		15.6399	9356.82	18.8233
15.6503	9411.71	18.8657		15.6499	9323.57	18.5695
15.6603	9361.95	18.8058		15.6599	9294.41	18.863
15.6703	9311.83	18.7241		15.6699	9252.01	18.675
15.6803	9264.16	18.8064		15.6799	9210.67	18.5311
15.6903	9220.51	19.0279		15.6899	9169.93	19.0921
15.7003	9185.38	18.7198		15.6999	9140.39	18.4582
15.7103	9155.16	18.3041		15.7099	9102.2	18.5925
15.7203	9137.83	18.7358		15.7199	9068.95	18.5838
15.7303	9118.88	18.868		15.7299	9047.55	18.6906
15.7403	9108.29	18.2733		15.7399	9026.08	18.5218
15.7503	9101.5	18.4992		15.7499	9012.35	18.1616
15.7603	9101.11	18.8949		15.7599	8999.98	18.794
15.7703	9105.37	18.7499		15.7699	8995.6	18.5866
15.7803	9106.95	18.5224		15.7799	8988.16	18.543
15.7903	9114.16	18.4249		15.7899	8989.69	18.3378
15.8003	9127.32	18.7764		15.7999	8996.82	18.5779
15.8103	9141.3	18.8408		15.8099	9001.27	18.7737
15.8203	9156.77	18.5252		15.8199	9008.91	18.3195
15.8303	9179.9	18.686		15.8299	9019.82	18.6214
15.8403	9213.91	18.8166		15.8399	9034.29	18.6347
15.8503	9231.52	18.5589		15.8499	9044.44	18.469
15.8603	9261.38	18.8059		15.8599	9060.13	18.7585
15.8703	9294.94	18.7606		15.8699	9083.78	18.2596
15.8803	9319.32	19.1707		15.8799	9095.34	19.0029
15.8903	9340.69	18.6174		15.8899	9108.93	18.5889
15.9003	9361.07	18.7826		15.8999	9125.52	18.3195
15.9103	9386.71	19.2914		15.9099	9143.86	19.0747
15.9203	9393.78	18.6757		15.9199	9155.01	18.4672
15.9303	9398.84	18.8527		15.9299	9165.95	18.7091
15.9403	9407.11	18.879		15.9399	9183.46	18.7173
15.9503	9406.91	18.6496		15.9499	9194.25	18.4602
15.9603	9392.37	19.2988		15.9599	9201.85	19.1995
15.9703	9375.56	18.6119		15.9699	9214.52	18.2355
15.9803	9365.26	18.7098		15.9799	9235.46	19.0292
15.9903	9340.81	19.2937		15.9899	9241.09	19.1759
16.0003	9321.38	18.4023		15.9999	9251.18	18.2164
16.0103	9300.67	18.9657		16.0099	9266.5	19.0914
16.0203	9281.28	19.1216		16.0199	9280.32	18.8002
16.0303	9264.59	18.7973		16.0299	9297.08	19.0841
16.0403	9252.68	18.9353		16.0399	9319.25	19.0554
16.0503	9253.34	18.6276		16.0499	9356.81	18.5461
16.0603	9250.9	18.8338		16.0599	9387.85	19.3547
16.0703	9248.03	19.091		16.0699	9428.05	19.2402
16.0803	9265.64	18.5993		16.0799	9480.63	18.6675
16.0903	9281.44	18.8037		16.0899	9534.69	19.448
16.1003	9296.59	18.993		16.0999	9593.73	19.2153
16.1103	9316.1	18.8207		16.1099	9651.06	19.1038
16.1203	9347.61	19.1273		16.1199	9717.01	19.3458
16.1303	9370.18	18.9018		16.1299	9772.53	19.1373
16.1403	9397.41	19.138		16.1399	9834.26	19.7647
16.1503	9429.26	18.9737		16.1499	9893.37	19.0093
16.1603	9465.74	18.9306		16.1599	9946.88	19.7489
16.1703	9507.54	19.3762		16.1699	9995.4	19.4801
16.1803	9555.45	18.9358		16.1799	10046.5	19.668
16.1903	9608.98	19.0932		16.1899	10098.2	19.6791
16.2003	9660.75	19.6426		16.1999	10149.1	19.7983
16.2103	9729.33	19.1531		16.2099	10201.5	19.8876
16.2203	9809.92	19.6964		16.2199	10268.8	19.9387
16.2303	9897.25	19.3698		16.2299	10337	19.8367
16.2403	9992.29	19.8643		16.2399	10414.6	20.3819
16.2503	10092.5	19.789		16.2499	10507.6	20.2659
16.2603	10208.2	19.4309		16.2599	10611.8	19.9785
16.2703	10323.2	20.1364		16.2699	10725.4	20.4284
16.2803	10435.3	20.2665		16.2799	10864.7	20.8956
16.2903	10556.8	19.823		16.2899	11010.5	20.4537
16.3003	10657.1	20.3532		16.2999	11158.1	20.8052
16.3103	10760.2	20.0464		16.3099	11315	20.7796
16.3203	10853.9	20.6297		16.3199	11473.6	20.8484
16.3303	10930.8	20.1918		16.3299	11635.9	21.2414
16.3403	10992.8	20.3313		16.3399	11767	20.957
16.3503	11037	21.2029		16.3499	11876.2	21.4391
16.3603	11059.9	19.9987		16.3599	11972.7	21.1491
16.3703	11053.3	20.5272		16.3699	12034.7	21.0827
16.3803	11034.4	20.6662		16.3799	12061.4	21.3736
16.3903	10995.1	20.4249		16.3899	12053.2	21.2321
16.4003	10936.8	20.1452		16.3999	12025.5	21.3657
16.4103	10855.9	20.5089		16.4099	11946.2	20.9608
16.4203	10771.2	20.3651		16.4199	11830	21.1953
16.4303	10674.4	20.2465		16.4299	11696.8	21.2921
16.4403	10564.8	19.9675		16.4398	11534.1	20.6941
16.4503	10447.8	20.2563		16.4499	11349.3	20.9469
16.4603	10330.6	20.2331		16.4598	11150.8	21.248
16.4703	10212.6	19.6943		16.4699	10959.3	20.4333
16.4803	10096.8	19.9579		16.4798	10753.2	20.7014
16.4903	9984.46	19.8803		16.4899	10553.8	20.3543
16.5003	9875.52	19.7068		16.4998	10367	20.2683
16.5103	9788.87	19.6852		16.5099	10193.4	20.2384
16.5203	9698.91	19.4434		16.5199	10033.3	19.6912
16.5303	9621.8	19.7461		16.5298	9894.23	20.0998
16.5403	9556.02	19.8497		16.5399	9771.93	20.2324
16.5503	9506.81	18.9484		16.5498	9663.77	19.26
16.5603	9461.35	19.5589		16.5599	9577.97	19.64
16.5703	9430.87	19.1213		16.5698	9510.86	19.3254
16.5803	9412.81	19.5912		16.5799	9458.73	19.7557
16.5903	9402.04	19.5748		16.5898	9415.97	19.3385
16.6003	9403.82	18.9973		16.5998	9392.87	18.8774
16.6103	9418.76	19.4706		16.6098	9384.05	19.5805
16.6203	9451.6	19.4586		16.6198	9395.34	19.4029
16.6303	9494.12	19.1886		16.6298	9415.29	19.1545
16.6403	9541.68	20.0257		16.6398	9444.69	19.806
16.6503	9606.48	19.5445		16.6498	9499.66	19.4386
16.6603	9682.38	19.4213		16.6598	9557.14	19.8733
16.6703	9763.65	20.2283		16.6698	9624	19.5197
16.6803	9845.67	19.4228		16.6798	9698.3	19.4243
16.6903	9935.37	20.3623		16.6898	9782.28	20.5074
16.7003	10021.6	19.7979		16.6998	9872.2	19.6587
16.7103	10110.2	20.4459		16.7098	9968.6	20.3181
16.7203	10195.1	20.5028		16.7198	10069.3	19.9727
16.7303	10271.8	19.9183		16.7298	10169.4	20.3416
16.7403	10338.8	20.6141		16.7398	10266.5	20.3179
16.7503	10390.9	20.3031		16.7498	10355.8	20.4355
16.7603	10426.5	20.5671		16.7598	10436.1	20.7658
16.7703	10442.6	20.5465		16.7698	10498.7	20.3767
16.7803	10438.7	20.1472		16.7798	10544.6	20.5932
16.7903	10412.3	20.8099		16.7898	10568.8	20.6498
16.8003	10367.2	20.2021		16.7998	10570.1	20.779
16.8103	10303.8	20.3948		16.8098	10548.7	20.4364
16.8203	10228.1	20.4197		16.8198	10504.3	20.3484
16.8303	10135.1	20.456		16.8298	10436.8	20.7088
16.8403	10039	20.6051		16.8398	10354.2	20.6874
16.8503	9935.76	20.1869		16.8498	10253.8	20.6106
16.8603	9832.59	20.0678		16.8598	10143.6	20.3962
16.8703	9732.89	20.0218		16.8698	10028.3	20.2206
16.8803	9637.3	20.0375		16.8798	9908.46	20.4732
16.8903	9547.95	20.1924		16.8898	9791.31	20.0468
16.9003	9469.51	19.7581		16.8998	9677.51	20.2602
16.9103	9398	19.7458		16.9098	9571.65	20.0375
16.9203	9337.16	19.9463		16.9198	9474.62	19.8598
16.9303	9284.79	19.7312		16.9298	9385.08	20.0696
16.9403	9238.93	19.6961		16.9398	9306.96	19.4986
16.9503	9201.55	19.4703		16.9498	9238.61	19.72
16.9603	9171.26	19.8042		16.9598	9180.64	19.8887
16.9703	9143.28	19.363		16.9698	9130.35	19.3958
16.9803	9121.03	19.7272		16.9798	9088.98	19.9577
16.9903	9104.98	19.3791		16.9898	9054.43	18.9573
17.0003	9088.13	19.7205		16.9998	9027.29	19.8802
17.0103	9078.08	19.706		17.0098	9004	19.5526
17.0203	9068.92	18.7811		17.0198	8987.26	19.2065
17.0303	9062.45	19.997		17.0298	8973.2	19.6151
17.0403	9058.86	19.6914		17.0398	8961.73	19.2416
17.0503	9055.91	19.507		17.0498	8952.91	19.715
17.0603	9055.72	19.7871		17.0598	8946.39	19.4507
17.0703	9056.68	19.0033		17.0698	8941.94	18.9407
17.0803	9055.96	19.8886		17.0798	8937.23	19.9088
17.0903	9056.52	19.5101		17.0898	8934.87	19.2128
17.1003	9058.91	19.3009		17.0998	8934.59	19.4843
17.1103	9061.72	20.3536		17.1098	8934.75	19.9326
17.1203	9062.36	18.9963		17.1198	8934.55	19.0472
17.1303	9065.74	19.6719		17.1298	8937.59	19.9268
17.1403	9072.13	19.748		17.1398	8941.37	18.9943
17.1503	9077.56	19.6493		17.1498	8946.56	19.8327
17.1603	9085.51	20.0922		17.1598	8954.1	19.7859
17.1703	9096.71	19.0531		17.1698	8963.1	18.9811
17.1803	9111.41	20.0284		17.1798	8974.45	20.0109
17.1903	9127.74	20.1807		17.1898	8987.36	19.7375
17.2003	9147.17	19.3911		17.1998	9000.45	19.5434
17.2103	9171.21	19.8457		17.2098	9014.43	19.4921
17.2203	9199.83	19.6671		17.2198	9028.95	19.4007
17.2303	9227.03	20.3931		17.2298	9042.89	20.4091
17.2403	9255.56	19.6399		17.2398	9053.71	19.2431
17.2503	9288.69	19.8944		17.2498	9064.18	19.6255
17.2603	9318.43	20.4405		17.2598	9071.62	19.9793
17.2703	9345.55	19.817		17.2698	9075.68	19.6904
17.2803	9371.07	19.789		17.2798	9077.46	19.7503
17.2903	9392.7	19.9172		17.2898	9077.49	19.3292
17.3003	9409.54	20.4221		17.2998	9073.8	20.3639
17.3103	9419.29	20.7892		17.3098	9070.07	19.7622
17.3203	9423.29	19.2026		17.3198	9062.73	19.2544
17.3303	9422.75	20.3126		17.3298	9055.55	20.062
17.3403	9416.28	20.2405		17.3398	9050	19.843
17.3503	9402.95	19.944		17.3498	9042.47	19.8907
17.3603	9388.76	20.19		17.3598	9040.23	19.6289
17.3703	9373.58	20.105		17.3698	9040.77	19.9169
17.3803	9357.7	20.4793		17.3798	9046.35	20.1231
17.3903	9341.54	19.5388		17.3898	9056.19	19.4819
17.4003	9332.73	20.4938		17.3998	9076.96	20.0391
17.4103	9329.15	20.2097		17.4098	9104.17	19.7624
17.4203	9329.48	20.5177		17.4198	9141.1	20.4067
17.4303	9338.2	19.9139		17.4298	9186.31	19.7687
17.4403	9356.3	20.2749		17.4398	9243.05	20.0863
17.4503	9381.72	20.6901		17.4498	9308.2	20.7209
17.4603	9413.75	20.0352		17.4598	9380.41	20.484
17.4703	9455.71	19.9459		17.4698	9460.32	19.7418
17.4803	9499.63	20.7606		17.4798	9545.74	20.6836
17.4903	9552.3	20.7116		17.4898	9633.51	20.5791
17.5003	9601.1	20.4964		17.4998	9719.59	20.8555
17.5103	9654.07	20.0375		17.5098	9804.8	19.9844
17.5203	9703.34	20.6297		17.5198	9885.26	21.1291
17.5303	9745.37	21.3351		17.5298	9955.41	21.1613
17.5403	9777.48	19.7237		17.5398	10012.3	20.4019
17.5503	9804.93	21.2997		17.5498	10061	21.0401
17.5603	9819.11	20.6999		17.5598	10091.4	20.6612
17.5703	9818.2	20.8061		17.5698	10104.9	21.4407
17.5803	9805.68	20.3805		17.5798	10101.3	20.6197
17.5903	9786.62	20.2124		17.5898	10082.9	20.6183
17.6003	9751.07	21.2922		17.5998	10046.7	21.7881
17.6103	9704.41	20.5016		17.6098	9995.85	20.8264
17.6203	9658.43	20.3115		17.6198	9935.3	20.3624
17.6303	9599.94	20.928		17.6298	9865.18	21.0453
17.6403	9543.52	20.2987		17.6398	9787.22	20.6655
17.6503	9481.37	20.6808		17.6498	9706.28	21.2424
17.6603	9424.56	20.0804		17.6598	9624.99	19.9647
17.6703	9373.22	20.5388		17.6698	9547.54	20.8011
17.6803	9321.86	21.0695		17.6798	9472.12	21.0492
17.6903	9277.5	19.6052		17.6898	9400.97	19.9171
17.7003	9245.57	20.6836		17.6998	9339.7	20.8507
17.7103	9215.6	20.1797		17.7098	9285.57	20.2041
17.7203	9193.93	20.1989		17.7198	9239.55	20.4558
17.7303	9177.05	20.3242		17.7298	9200.54	20.2623
17.7403	9170.64	19.8718		17.7398	9171.62	20.0072
17.7503	9164.18	20.8688		17.7498	9147.93	20.6472
17.7603	9162.32	20.0655		17.7598	9130.81	20.0729
17.7703	9163.63	19.7427		17.7698	9117.46	19.8446
17.7802	9166.49	20.6905		17.7798	9108.91	20.467
17.7903	9167.75	20.215		17.7898	9102.81	20.3155
17.8002	9170.85	20.1513		17.7998	9095.79	20.085
17.8102	9171.42	19.8481		17.8098	9090.23	19.6376
17.8203	9173.36	20.4035		17.8198	9085.03	20.5141
17.8302	9173.39	20.6163		17.8298	9077.24	20.5811
17.8403	9170.73	20.1196		17.8398	9066.57	19.8596
17.8502	9170.78	20.1707		17.8498	9054.61	20.0678
17.8603	9170.49	20.1781		17.8598	9040.94	19.9753
17.8702	9168.22	20.3146		17.8698	9023.84	20.4461
17.8803	9164.71	20.2042		17.8798	9002.12	19.897
17.8903	9164.7	20.219		17.8897	8981.73	19.9177
17.9002	9160.31	20.8458		17.8998	8957.39	20.3456
17.9103	9155.34	20.2315		17.9097	8930.47	20.0724
17.9202	9147.46	19.9032		17.9198	8903.58	19.6751
17.9303	9140.07	20.4248		17.9297	8875.99	19.9734
17.9402	9127.65	20.234		17.9398	8846.17	20.2333
17.9503	9112.4	20.178		17.9498	8816.89	20.0432
17.9602	9096.96	20.0954		17.9597	8788.68	19.8718
17.9703	9079.83	20.4743		17.9698	8761.07	19.9234
17.9803	9062.87	20.2681		17.9797	8734.8	19.8776
17.9902	9045.35	20.1006		17.9898	8710.5	19.6379
18.0003	9030.1	20.24		17.9997	8689.26	19.8192
18.0102	9016.34	20.2821		18.0098	8671.81	20.1171
18.0202	9004.3	20.6607		18.0197	8657.89	20.3457
18.0302	8995.31	20.1906		18.0297	8647.42	19.5675
18.0402	8991.59	20.1925		18.0397	8642.24	19.6404
18.0502	8986.52	20.2951		18.0497	8640.33	20.1555
18.0602	8988.15	20.1166		18.0597	8641.47	19.6509
18.0702	8992.73	20.2301		18.0697	8648.62	20.0982
18.0802	8998.86	20.2677		18.0797	8657.07	19.7832
18.0902	9005.52	20.2451		18.0897	8667.02	20.3254
18.1002	9017.89	20.506		18.0997	8679.12	19.6531
18.1102	9028.74	20.1323		18.1097	8690.59	19.7837
18.1202	9040.44	20.4306		18.1197	8700.16	20.0157
18.1302	9052.96	20.3961		18.1297	8708.62	20.0906
18.1402	9064.72	20.17		18.1397	8714.14	19.6858
18.1502	9074.51	20.7424		18.1497	8716.02	20.1657
18.1602	9085.04	20.3919		18.1597	8716.15	19.9653
18.1702	9094.78	20.3631		18.1697	8711.39	20.0335
18.1802	9102.5	20.4501		18.1797	8705.85	19.8646
18.1902	9109.45	20.433		18.1897	8696.52	20.0119
18.2002	9115.23	20.4558		18.1997	8686.95	20.2518
18.2102	9120.06	20.732		18.2097	8675.18	19.9254
18.2202	9123.74	20.52		18.2197	8663.51	20.0655
18.2302	9128.7	20.3271		18.2297	8651.97	19.8692
18.2402	9130.4	20.6752		18.2397	8641.65	20.1322
18.2502	9130.83	20.3489		18.2497	8630.38	19.7421
18.2602	9129.28	20.9886		18.2597	8622.54	20.3712
18.2702	9126.88	20.4573		18.2697	8614.45	19.8499
18.2802	9121.07	20.4681		18.2797	8607.5	20.1005
18.2902	9111.88	20.4727		18.2897	8601.34	19.9814
18.3002	9102.45	20.5187		18.2997	8595.54	20.2162
18.3102	9089.62	20.7249		18.3097	8589.1	20.2068
18.3202	9074.59	20.7058		18.3197	8582.11	19.7117
18.3302	9057.6	20.5002		18.3297	8573.36	19.9447
18.3402	9039.19	20.4767		18.3397	8563.11	19.9496
18.3502	9019.52	20.3209		18.3497	8551.14	19.9986
18.3602	9000.06	20.7045		18.3597	8536.64	20.1708
18.3702	8981.04	20.5926		18.3697	8520.45	19.8017
18.3802	8963.36	20.393		18.3797	8502.72	20.0318
18.3902	8945.68	20.708		18.3897	8483.76	20.1438
18.4002	8931.16	20.4992		18.3997	8463.75	19.5639
18.4102	8918.61	20.6641		18.4097	8445.21	20.3024
18.4202	8907.41	20.3703		18.4197	8425.24	19.6949
18.4302	8900.33	20.4749		18.4297	8406.51	20.1364
18.4402	8894.98	20.5797		18.4397	8390.27	19.9664
18.4502	8889.71	20.4669		18.4497	8374.55	19.8111
18.4602	8889.48	20.4969		18.4597	8360.92	20.1448
18.4702	8888.76	20.4023		18.4697	8350.13	19.4591
18.4802	8891.31	20.5482		18.4797	8340.66	19.9943
18.4902	8893.61	20.9025		18.4897	8333.59	20.3969
18.5002	8896.97	19.9495		18.4997	8329.36	19.369
18.5102	8902.73	21.2499		18.5097	8326.26	20.2896
18.5202	8909.57	20.2987		18.5197	8327.21	19.7605
18.5302	8917.06	20.6661		18.5297	8329.57	20.1411
18.5402	8925.82	20.563		18.5397	8333.83	19.8423
18.5502	8934.18	20.4248		18.5497	8340.4	19.6162
18.5602	8946.09	21.2146		18.5597	8349.67	20.6516
18.5702	8956.15	20.3725		18.5697	8358.25	20.0448
18.5802	8967.05	20.7208		18.5797	8369.66	19.7891
18.5902	8977.63	21.0154		18.5897	8380.49	19.9084
18.6002	8989.47	20.5567		18.5997	8394.37	20.0019
18.6102	8999.28	20.8407		18.6097	8405.75	20.3926
18.6202	9008.98	20.9076		18.6197	8418.01	19.9682
18.6302	9019.26	20.6684		18.6297	8431.89	20.0419
18.6402	9028.32	21.3012		18.6397	8445.13	20.5927
18.6502	9035.19	20.2826		18.6497	8456.22	19.7037
18.6602	9041.53	21.076		18.6597	8469.27	20.4346
18.6702	9047.05	20.75		18.6697	8480.5	20.0582
18.6802	9047.16	21.3344		18.6797	8491.17	20.6801
18.6902	9049.58	20.7019		18.6897	8499.94	20.1417
18.7002	9046.37	20.5523		18.6997	8508.17	19.8946
18.7102	9041.92	21.1683		18.7097	8514.76	20.5652
18.7202	9033.91	20.6162		18.7197	8519.15	20.6591
18.7302	9026.47	20.9126		18.7297	8522.48	20.0159
18.7402	9015.75	21.1522		18.7397	8521.71	20.1518
18.7502	9004.72	21.0683		18.7497	8518.95	20.5043
18.7602	8992.01	20.8966		18.7597	8513.35	20.4631
18.7702	8980	20.8162		18.7697	8503.45	19.88
18.7802	8967.48	20.9314		18.7797	8492.01	20.613
18.7902	8956.47	21.1349		18.7897	8479.03	20.4464
18.8002	8944.34	20.6083		18.7997	8462.36	20.2844
18.8102	8932.99	20.8379		18.8097	8445.76	20.2062
18.8202	8924.76	20.9136		18.8197	8430.49	20.2002
18.8302	8915.47	21.2731		18.8297	8414.39	20.8111
18.8402	8907.48	20.6199		18.8397	8398.61	20.1099
18.8502	8901.11	20.7596		18.8497	8386.23	20.0547
18.8602	8895.72	21.2686		18.8597	8374.72	20.6352
18.8702	8889.37	21.0011		18.8697	8364.3	20.6428
18.8802	8884.28	20.8994		18.8797	8356.03	19.9795
18.8902	8881.16	20.6307		18.8897	8349.79	19.916
18.9002	8876.79	21.2634		18.8997	8345.08	20.6457
18.9102	8872.23	20.7905		18.9097	8340.41	20.6456
18.9202	8867.38	20.7292		18.9197	8337.88	19.9926
18.9302	8863.6	21.022		18.9297	8337.6	20.1927
18.9402	8857.91	21.0556		18.9397	8337.66	20.46
18.9502	8854.06	20.9406		18.9497	8339.73	20.3445
[truncated: 5,193 more rows]

## Sheet: ED2f
1-Y			1-Dy			5%Dy@1-Y
[truncated: 1,753 more rows]

## Sheet: ED3a
Zero-Field Cooled	Zero-Field Cooled	Field-cooled, cooling	Field-cooled, cooling	Field-cooled, warming	Field-cooled, warming	CASSCF-SO	CASSCF-SO
[truncated: 332 more rows]

[truncated: 38 more sheets: ED3b, ED3c, ED3d, ED4a, ED4b, ED4c, ED4d, ED4e, ED4f, ED4g, ED4h, ED5a, ED5b, ED5c, ED5d, ED6, ED7, ED8a, ED8b, ED8c …]
